# Supplementary material for: Establishment and characterization of an hACE2/hTMPRSS2 knock-in mouse model to study SARS-CoV-2
Source: Front Immunol. 2024 Jul 10;15:1428711. doi: 10.3389/fimmu.2024.1428711 (PMC11266032; doi:10.3389/fimmu.2024.1428711)
Supplement: Supplementary Table 1 — Primers used to generate KI mice. [file Table_1.xlsx]

## Sheet: Sheet1
Production Primers for KI mouse generation
Assay	Allele	Sequence/stock #	Function
Ace2 guide	ACE2	ggatgggatcttggcgcacg	CRISPR guide
PCR	ACE2	ctgtttacatatctgtcctctccagga	common PCR forward primer
PCR	ACE2	GCTACAGAGGCAGTCACTCATCCTC	WT PCR reverse primer
PCR	ACE2	CCTCAGATCTCCAGCTTTCCCAA	KI PCR reverse primer
5' LRPCR	ACE2	TGCCAAGGACTTGTCATGGATGC	5' long range PCR forward primer
5' LRPCR	ACE2	CCTCAGATCTCCAGCTTTCCCAA	5' long range PCR reverse primer
3' LRPCR	ACE2	CTCACAGGGTCTGAGCAATGGTG	3' long range PCR forward primer
3' LRPCR	ACE2	AGAGCAGTTAAAAGCAACTCATTTGGC	3' long range PCR reverse primer
hACE2 Taqman	ACE2	GTTTGTAACCCAGATAATCCACAAG	ACE2 Taqman forward primer
hACE2 Taqman	ACE2	/56-FAM/TGGCAAACA/ZEN/GTTTAGACTACAATGAGAGGC/IABkFQ/	ACE2 Taqman probe
hACE2 Taqman	ACE2	GACCTCAGATCTCCAGCTTTC	ACE2 Taqman reverse primer
mAce2 Taqman	Ace2	TGCTTATTACTTGAGCCAGGATTG	Mouse Ace2 forward primer
mAce2 Taqman	Ace2	CCATGCCCAGAGCCTAGAGTT	Mouse Ace2 reverse primer
mAce2 Taqman	Ace2	6-FAM/ATGGCGACAAGCAC/MGB-NFQ	Mouse Ace2 probe
Tmprss2 guide	TMPRSS2	gtggctaattcttacgtctc	CRISPR guide
PCR	TMPRSS2	aggttctctgtacctcagaggaggac	common PCR forward primer
PCR	TMPRSS2	CCTGTCTCACCCTTTCCAACATAACC	WT PCR reverse primer
PCR	TMPRSS2	ACCTGAGGAGTCGCACTCTATCC	KI PCR reverse primer
5' LRPCR	TMPRSS2	ACCTGAGGAGTCGCACTCTATCC	5' long range PCR reverse primer
5' LRPCR	TMPRSS2	ggctgtcagtggaggacagtgc	5' long range PCR forward primer
3' LRPCR	TMPRSS2	TTCCATGCTCCTAATAAAGACATACCC	3' long range PCR forward primer
3' LRPCR	TMPRSS2	CAACACTCCAAGGTTAATCATCTGTGC	3' long range PCR reverse primer
hTMPRSS2 Taqman	TMPRSS2	CCACAGTGATGCCTGTTCTT	TMPRSS2 Taqman forward primer
hTMPRSS2 Taqman	TMPRSS2	GCCCACAATCCTGCTCTG	TMPRSS2 Taqman reverse primer
hTMPRSS2 Taqman	TMPRSS2	6-FAM/CGGCTTGAG/ZEN/TTCAAGTTGACCCC/IABkFQ	TMPRSS2 Taqman probe
mTmprss2 Taqman	Tmprss2	ATGTGAGCTCAGGCAACG	Mouse Tmprss2 forward primer
mTmprss2 Taqman	Tmprss2	ACCCACAATCCTGCTCTG	Mouse Tmprss2 reverse primer
mTmprss2 Taqman	Tmprss2	6-FAM/TCTATACAG/ZEN/CGCAAAGAAACCACCATGC/IABkFQ	Mouse Tmprss2 probe
Tcrd reference Taqman	Tcrd	CAGACTGGTTATCTGCAAAGCAA	endogenous reference Taqman forward primer
Tcrd reference Taqman	Tcrd	TCTATGCCAGTTCCAAAAAACATC	endogenous reference Taqman reverse primer
Tcrd reference Taqman	Tcrd	VIC/ATTATAACGTGCTCCTGG/MGB-NFQ	endogenous reference Taqman probe (Vic)
Actb reference Taqman	Actb	Mm01205647_g1 (ThermoFisher)	endogenous reference Actb (Vic)
