# Supplementary material for: Establishment and characterization of an hACE2/hTMPRSS2 knock-in mouse model to study SARS-CoV-2
Source: Front Immunol. 2024 Jul 10;15:1428711. doi: 10.3389/fimmu.2024.1428711 (PMC11266032; doi:10.3389/fimmu.2024.1428711)
Supplement: Supplementary Table 2 — SHIRPA measurements for each mouse. [file Table_2.xlsx]

## Sheet: Sheet1
Animal ID	Strain	HW-ID	Inoculation	Sex	Day	Weight (g)	Locomotor Activity	Temperature (F)	Activity Body Position	Tremor	Head Bobbing	Transfer Arousal	Gait	Tail Elevation	Touch Escape	Startle Response	Limb Grasp	Trunk Curl	Contact Righting	Vocalization	Unexpected Behaviors	Aggression	Tail Presence	Tail Length	Tail Thickness	Tail Morphology	Coat Color Back	Coat Color Head	Coat Color Abdomen	Coat Color Pattern Back	Coat Color Pattern Head	Coat Color Pattern Abdomen	Coat Hair Distribution Back	Coat Hair Distribution Head	Coat Hair Distribution Abdomen	Coat Hair Texture Appearance Back	Coat Hair Texture Appearance Head	Coat Hair Texture Appearance Abdomen	Forelimbs Position	Forelimbs Shape	Forelimbs Size	Hindlimbs Position	Hindlimbs Shape	Hindlimbs Size	Vibrissae Presence	Vibrissae Appearance	Head Size	Head Morphology	Ears
830391-442	hACE2.hTMPRSS2_KI	Bm660	DPBS	M	-5	27.6	13	71.8	As expected	Absent	Absent	As expected	Fluid movement	As expected	Flees prior to touch	Present	Present	Absent	Present	As expected	None	As expected	Present	As expected	As expected	As expected	As expected	As expected	As expected	As expected	As expected	As expected	As expected	As expected	As expected	As expected	As expected	As expected	As expected	As expected	As expected	As expected	As expected	As expected	As expected	As expected	As expected	As expected	As expected
830391-443	hACE2.hTMPRSS2_KI	Bm661	DPBS	M	-5	26.2	15	71.8	As expected	Absent	Absent	As expected	Fluid movement	As expected	Flees prior to touch	Present	Absent	Absent	Present	As expected	None	As expected	Present	As expected	As expected	As expected	As expected	As expected	As expected	As expected	As expected	As expected	As expected	As expected	As expected	As expected	As expected	As expected	As expected	As expected	As expected	As expected	As expected	As expected	As expected	As expected	As expected	As expected	As expected
830391-450	hACE2.hTMPRSS2_KI	Bm662	DPBS	M	-5	26.5	17	71.8	As expected	Absent	Absent	As expected	Fluid movement	As expected	Flees prior to touch	Present	Absent	Absent	Present	As expected	None	As expected	Present	As expected	As expected	As expected	As expected	As expected	As expected	As expected	As expected	As expected	As expected	As expected	As expected	As expected	As expected	As expected	As expected	As expected	As expected	As expected	As expected	As expected	As expected	As expected	As expected	As expected	As expected
830391-451	hACE2.hTMPRSS2_KI	Bm663	DPBS	M	-5	27.3	22	71.8	As expected	Absent	Absent	As expected	Fluid movement	As expected	Flees prior to touch	Present	Absent	Absent	Present	As expected	None	As expected	Present	As expected	As expected	As expected	As expected	As expected	As expected	As expected	As expected	As expected	As expected	As expected	As expected	As expected	As expected	As expected	As expected	As expected	As expected	As expected	As expected	As expected	As expected	As expected	As expected	As expected	As expected
830391-483	hACE2.hTMPRSS2_KI	Bkt.so689	Omicron	M	-5	26.8	13	71.8	As expected	Absent	Absent	As expected	Fluid movement	As expected	Flees prior to touch	Present	Absent	Absent	Present	As expected	None	As expected	Present	As expected	As expected	As expected	As expected	As expected	As expected	As expected	As expected	As expected	As expected	As expected	As expected	As expected	As expected	As expected	As expected	As expected	As expected	As expected	As expected	As expected	As expected	As expected	As expected	As expected	As expected
830391-484	hACE2.hTMPRSS2_KI	Bkt.so690	Omicron	M	-5	27.6	19	71.8	As expected	Absent	Absent	As expected	Fluid movement	As expected	Flees prior to touch	Present	Present	Absent	Present	As expected	None	As expected	Present	As expected	As expected	As expected	As expected	As expected	As expected	As expected	As expected	As expected	As expected	As expected	As expected	As expected	As expected	As expected	As expected	As expected	As expected	As expected	As expected	As expected	As expected	As expected	As expected	As expected	As expected
830391-485	hACE2.hTMPRSS2_KI	Bkt.so691	Omicron	M	-5	27.5	14	71.8	As expected	Absent	Absent	As expected	Fluid movement	As expected	Flees prior to touch	Present	Absent	Absent	Present	As expected	None	As expected	Present	As expected	As expected	As expected	As expected	As expected	As expected	As expected	As expected	As expected	As expected	As expected	As expected	As expected	As expected	As expected	As expected	As expected	As expected	As expected	As expected	As expected	As expected	As expected	As expected	As expected	As expected
830391-487	hACE2.hTMPRSS2_KI	Bkt.so693	Omicron	M	-5	28.2	14	71.8	As expected	Absent	Absent	As expected	Fluid movement	As expected	Flees prior to touch	Present	Absent	Absent	Present	As expected	None	As expected	Present	As expected	As expected	As expected	As expected	As expected	As expected	As expected	As expected	As expected	As expected	As expected	As expected	As expected	As expected	As expected	As expected	As expected	As expected	As expected	As expected	As expected	As expected	As expected	As expected	As expected	As expected
830391-488	hACE2.hTMPRSS2_KI	Bkt.so694	Omicron	M	-5	29.4	12	71.8	As expected	Absent	Absent	As expected	Fluid movement	As expected	Flees prior to touch	Present	Absent	Absent	Present	As expected	None	As expected	Present	As expected	As expected	As expected	As expected	As expected	As expected	As expected	As expected	As expected	As expected	As expected	As expected	As expected	As expected	As expected	As expected	As expected	As expected	As expected	As expected	As expected	As expected	As expected	As expected	As expected	As expected
830391-506	hACE2.hTMPRSS2_KI	Bkt.so698	Omicron	M	-5	26.8	17	71.8	As expected	Absent	Absent	As expected	Fluid movement	As expected	Flees prior to touch	Present	Absent	Absent	Present	As expected	None	As expected	Present	As expected	As expected	As expected	As expected	As expected	As expected	As expected	As expected	As expected	As expected	As expected	As expected	As expected	As expected	As expected	As expected	As expected	As expected	As expected	As expected	As expected	As expected	As expected	As expected	As expected	As expected
830391-507	hACE2.hTMPRSS2_KI	Bkt.so699	Omicron	M	-5	24.4	20	71.8	As expected	Absent	Absent	As expected	Fluid movement	As expected	Flees prior to touch	Present	Absent	Absent	Present	As expected	None	As expected	Present	As expected	As expected	As expected	As expected	As expected	As expected	As expected	As expected	As expected	As expected	As expected	As expected	As expected	As expected	As expected	As expected	As expected	As expected	As expected	As expected	As expected	As expected	As expected	As expected	As expected	As expected
830391-508	hACE2.hTMPRSS2_KI	Bkt.so700	Omicron	M	-5	26.7	22	71.8	As expected	Absent	Absent	As expected	Fluid movement	As expected	Flees prior to touch	Present	Absent	Absent	Present	As expected	None	As expected	Present	As expected	As expected	As expected	As expected	As expected	As expected	As expected	As expected	As expected	As expected	As expected	As expected	As expected	As expected	As expected	As expected	As expected	As expected	As expected	As expected	As expected	As expected	As expected	As expected	As expected	As expected
830391-453	hACE2.hTMPRSS2_KI	Bm671	DPBS	F	-5	20.4	28	71.8	As expected	Absent	Absent	As expected	Fluid movement	As expected	Flees prior to touch	Present	Absent	Absent	Present	As expected	None	As expected	Present	As expected	As expected	As expected	As expected	As expected	As expected	As expected	As expected	As expected	As expected	As expected	As expected	As expected	As expected	As expected	As expected	As expected	As expected	As expected	As expected	As expected	As expected	As expected	As expected	As expected	As expected
830391-454	hACE2.hTMPRSS2_KI	Bm672	DPBS	F	-5	20.5	21	71.8	As expected	Absent	Absent	As expected	Fluid movement	As expected	Flees prior to touch	Present	Present	Absent	Present	As expected	None	As expected	Present	As expected	As expected	As expected	As expected	As expected	As expected	As expected	As expected	As expected	As expected	As expected	As expected	As expected	As expected	As expected	As expected	As expected	As expected	As expected	As expected	As expected	As expected	As expected	As expected	As expected	As expected
830391-455	hACE2.hTMPRSS2_KI	Bm673	DPBS	F	-5	20.3	21	71.8	As expected	Absent	Absent	As expected	Fluid movement	As expected	Flees prior to touch	Present	Absent	Absent	Present	As expected	None	As expected	Present	As expected	As expected	As expected	As expected	As expected	As expected	As expected	As expected	As expected	As expected	As expected	As expected	As expected	As expected	As expected	As expected	As expected	As expected	As expected	As expected	As expected	As expected	As expected	As expected	As expected	As expected
830391-456	hACE2.hTMPRSS2_KI	Bm674	DPBS	F	-5	19.9	26	71.8	As expected	Absent	Absent	As expected	Fluid movement	As expected	Flees prior to touch	Present	Absent	Absent	Present	As expected	None	As expected	Present	As expected	As expected	As expected	As expected	As expected	As expected	As expected	As expected	As expected	As expected	As expected	As expected	As expected	As expected	As expected	As expected	As expected	As expected	As expected	As expected	As expected	As expected	As expected	As expected	As expected	As expected
830391-496	hACE2.hTMPRSS2_KI	Bkt.so709	Omicron	F	-5	25.4	20	71.8	As expected	Absent	Absent	As expected	Fluid movement	As expected	Flees prior to touch	Present	Absent	Absent	Present	As expected	None	As expected	Present	As expected	As expected	As expected	Agouti	Agouti	Agouti	As expected	As expected	As expected	As expected	As expected	As expected	As expected	As expected	As expected	As expected	As expected	As expected	As expected	As expected	As expected	As expected	As expected	As expected	As expected	As expected
830391-497	hACE2.hTMPRSS2_KI	Bkt.so710	Omicron	F	-5	28.7	17	71.8	As expected	Absent	Absent	As expected	Fluid movement	As expected	Flees prior to touch	Present	Absent	Absent	Present	As expected	None	As expected	Present	As expected	As expected	As expected	As expected	As expected	As expected	As expected	As expected	As expected	As expected	As expected	As expected	As expected	As expected	As expected	As expected	As expected	As expected	As expected	As expected	As expected	As expected	As expected	As expected	As expected	As expected
830391-498	hACE2.hTMPRSS2_KI	Bkt.so711	Omicron	F	-5	21.4	23	71.8	As expected	Absent	Absent	As expected	Fluid movement	As expected	Flees prior to touch	Present	Present	Absent	Present	As expected	None	As expected	Present	As expected	As expected	As expected	As expected	As expected	As expected	As expected	As expected	As expected	As expected	Patches of baldness	As expected	As expected	As expected	As expected	As expected	As expected	As expected	As expected	As expected	As expected	As expected	As expected	As expected	As expected	As expected
830391-499	hACE2.hTMPRSS2_KI	Bkt.so712	Omicron	F	-5	21.2	25	71.8	As expected	Absent	Absent	As expected	Fluid movement	As expected	Flees prior to touch	Present	Present	Absent	Present	As expected	None	As expected	Present	As expected	As expected	As expected	As expected	As expected	As expected	As expected	As expected	As expected	As expected	As expected	As expected	As expected	As expected	As expected	As expected	As expected	As expected	As expected	As expected	As expected	As expected	As expected	As expected	As expected	As expected
830391-510	hACE2.hTMPRSS2_KI	Bkt.so713	Omicron	F	-5	22.9	21	71.8	As expected	Absent	Absent	As expected	Fluid movement	As expected	Flees prior to touch	Present	Absent	Absent	Present	As expected	None	As expected	Present	As expected	As expected	As expected	As expected	As expected	As expected	As expected	As expected	As expected	As expected	As expected	As expected	As expected	As expected	As expected	As expected	As expected	As expected	As expected	As expected	As expected	As expected	As expected	As expected	As expected	As expected
830391-511	hACE2.hTMPRSS2_KI	Bkt.so714	Omicron	F	-5	23	27	71.8	As expected	Absent	Absent	As expected	Fluid movement	As expected	Flees prior to touch	Present	Absent	Absent	Present	As expected	None	As expected	Present	As expected	As expected	As expected	As expected	As expected	As expected	As expected	As expected	As expected	As expected	Patches of baldness	Patches of baldness	As expected	As expected	As expected	As expected	As expected	As expected	As expected	As expected	As expected	As expected	As expected	As expected	As expected	As expected
830391-512	hACE2.hTMPRSS2_KI	Bkt.so715	Omicron	F	-5	21.4	19	71.8	As expected	Absent	Absent	As expected	Fluid movement	As expected	Flees prior to touch	Present	Absent	Absent	Present	As expected	None	As expected	Present	As expected	As expected	As expected	As expected	As expected	As expected	As expected	As expected	As expected	As expected	As expected	Patches of baldness	As expected	As expected	As expected	As expected	As expected	As expected	As expected	As expected	As expected	As expected	As expected	As expected	As expected	As expected
830391-509	hACE2.hTMPRSS2_KI	Bkt.so720	Omicron	F	-5	21.4	18	71.8	As expected	Absent	Absent	As expected	Fluid movement	As expected	Flees prior to touch	Present	Absent	Absent	Present	As expected	None	As expected	Present	As expected	As expected	As expected	As expected	As expected	As expected	As expected	As expected	As expected	As expected	As expected	Patches of baldness	As expected	As expected	As expected	As expected	As expected	As expected	As expected	As expected	As expected	As expected	As expected	As expected	As expected	As expected
Animal ID	Strain	HW-ID	Inoculation	Sex	Day	Weight (g)	Locomotor Activity	Temperature (F)	Activity Body Position	Tremor	Head Bobbing	Transfer Arousal	Gait	Tail Elevation	Touch Escape	Startle Response	Limb Grasp	Trunk Curl	Contact Righting	Vocalization	Unexpected Behaviors	Aggression	Tail Presence	Tail Length	Tail Thickness	Tail Morphology	Coat Color Back	Coat Color Head	Coat Color Abdomen	Coat Color Pattern Back	Coat Color Pattern Head	Coat Color Pattern Abdomen	Coat Hair Distribution Back	Coat Hair Distribution Head	Coat Hair Distribution Abdomen	Coat Hair Texture Appearance Back	Coat Hair Texture Appearance Head	Coat Hair Texture Appearance Abdomen	Forelimbs Position	Forelimbs Shape	Forelimbs Size	Hindlimbs Position	Hindlimbs Shape	Hindlimbs Size	Vibrissae Presence	Vibrissae Appearance	Head Size	Head Morphology	Ears
830391-442	hACE2.hTMPRSS2_KI	Bm660	DPBS	M	4	28	3	72.3	As expected	Absent	Absent	As expected	Fluid movement	As expected	Flees prior to touch	Present	Absent	Absent	Present	As expected	None	As expected	Present	As expected	As expected	As expected	As expected	As expected	As expected	As expected	As expected	As expected	As expected	As expected	As expected	As expected	As expected	As expected	As expected	As expected	As expected	As expected	As expected	As expected	As expected	As expected	As expected	As expected	As expected
830391-443	hACE2.hTMPRSS2_KI	Bm661	DPBS	M	4	24.5	9	72.3	As expected	Absent	Absent	As expected	Fluid movement	As expected	Flees prior to touch	Present	Present	Absent	Present	As expected	None	As expected	Present	As expected	As expected	As expected	As expected	As expected	As expected	As expected	As expected	As expected	As expected	As expected	As expected	As expected	As expected	As expected	As expected	As expected	As expected	As expected	As expected	As expected	As expected	As expected	As expected	As expected	As expected
830391-450	hACE2.hTMPRSS2_KI	Bm662	DPBS	M	4	26.2	17	72.3	As expected	Absent	Absent	As expected	Fluid movement	As expected	Flees prior to touch	Present	Present	Absent	Present	As expected	None	As expected	Present	As expected	As expected	As expected	As expected	As expected	As expected	As expected	As expected	As expected	As expected	As expected	As expected	As expected	As expected	As expected	As expected	As expected	As expected	As expected	As expected	As expected	As expected	As expected	As expected	As expected	As expected
830391-451	hACE2.hTMPRSS2_KI	Bm663	DPBS	M	4	26.8	14	72.3	As expected	Absent	Absent	As expected	Fluid movement	As expected	Flees prior to touch	Present	Absent	Absent	Present	As expected	None	As expected	Present	As expected	As expected	As expected	As expected	As expected	As expected	As expected	As expected	As expected	As expected	As expected	As expected	As expected	As expected	As expected	As expected	As expected	As expected	As expected	As expected	As expected	As expected	As expected	As expected	As expected	As expected
830391-483	hACE2.hTMPRSS2_KI	Bkt.so689	Omicron	M	4	25.4	4	72.3	As expected	Absent	Absent	As expected	Fluid movement	As expected	Flees prior to touch	Present	Absent	Absent	Present	As expected	None	As expected	Present	As expected	As expected	As expected	As expected	As expected	As expected	As expected	As expected	As expected	As expected	As expected	As expected	As expected	As expected	As expected	As expected	As expected	As expected	As expected	As expected	As expected	As expected	As expected	As expected	As expected	As expected
830391-484	hACE2.hTMPRSS2_KI	Bkt.so690	Omicron	M	4	22.9	11	72.3	As expected	Absent	Absent	As expected	Fluid movement	As expected	Flees prior to touch	Present	Present	Absent	Present	As expected	None	As expected	Present	As expected	As expected	As expected	As expected	As expected	As expected	As expected	As expected	As expected	As expected	As expected	As expected	As expected	As expected	As expected	As expected	As expected	As expected	As expected	As expected	As expected	As expected	As expected	As expected	As expected	As expected
830391-485	hACE2.hTMPRSS2_KI	Bkt.so691	Omicron	M	4	25.8	13	72.3	As expected	Absent	Absent	As expected	Fluid movement	As expected	Flees prior to touch	Present	Present	Absent	Present	As expected	None	As expected	Present	As expected	As expected	As expected	As expected	As expected	As expected	As expected	As expected	As expected	As expected	As expected	As expected	As expected	As expected	As expected	As expected	As expected	As expected	As expected	As expected	As expected	As expected	As expected	As expected	As expected	As expected
830391-487	hACE2.hTMPRSS2_KI	Bkt.so693	Omicron	M	4	24.9	4	72.3	As expected	Absent	Absent	As expected	Fluid movement	As expected	Flees prior to touch	Present	Absent	Absent	Present	As expected	None	As expected	Present	As expected	As expected	As expected	As expected	As expected	As expected	As expected	As expected	As expected	As expected	As expected	As expected	As expected	As expected	As expected	As expected	As expected	As expected	As expected	As expected	As expected	As expected	As expected	As expected	As expected	As expected
830391-488	hACE2.hTMPRSS2_KI	Bkt.so694	Omicron	M	4	27.3	3	72.3	As expected	Absent	Absent	As expected	Fluid movement	As expected	Flees prior to touch	Present	Absent	Absent	Present	As expected	None	As expected	Present	As expected	As expected	As expected	As expected	As expected	As expected	As expected	As expected	As expected	As expected	As expected	As expected	As expected	As expected	As expected	As expected	As expected	As expected	As expected	As expected	As expected	As expected	As expected	As expected	As expected	As expected
830391-506	hACE2.hTMPRSS2_KI	Bkt.so698	Omicron	M	4	26.1	9	72.3	As expected	Absent	Absent	As expected	Fluid movement	As expected	Flees prior to touch	Present	Absent	Absent	Present	As expected	None	As expected	Present	As expected	As expected	As expected	As expected	As expected	As expected	As expected	As expected	As expected	As expected	As expected	As expected	As expected	As expected	As expected	As expected	As expected	As expected	As expected	As expected	As expected	As expected	As expected	As expected	As expected	As expected
830391-507	hACE2.hTMPRSS2_KI	Bkt.so699	Omicron	M	4	22.2	3	72.3	As expected	Absent	Absent	As expected	Fluid movement	As expected	Flees prior to touch	Present	Absent	Absent	Present	As expected	None	As expected	Present	As expected	As expected	As expected	As expected	As expected	As expected	As expected	As expected	As expected	As expected	As expected	As expected	As expected	As expected	As expected	As expected	As expected	As expected	As expected	As expected	As expected	As expected	As expected	As expected	As expected	As expected
830391-508	hACE2.hTMPRSS2_KI	Bkt.so700	Omicron	M	4	22.7	8	72.3	As expected	Absent	Absent	As expected	Fluid movement	As expected	Flees prior to touch	Present	Absent	Absent	Present	As expected	None	As expected	Present	As expected	As expected	As expected	As expected	As expected	As expected	As expected	As expected	As expected	As expected	As expected	As expected	As expected	As expected	As expected	As expected	As expected	As expected	As expected	As expected	As expected	As expected	As expected	As expected	As expected	As expected
830391-453	hACE2.hTMPRSS2_KI	Bm671	DPBS	F	4	21.1	23	72.3	As expected	Absent	Absent	As expected	Fluid movement	As expected	Flees prior to touch	Present	Absent	Absent	Present	As expected	None	As expected	Present	As expected	As expected	As expected	As expected	As expected	As expected	As expected	As expected	As expected	As expected	As expected	As expected	As expected	As expected	As expected	As expected	As expected	As expected	As expected	As expected	As expected	As expected	As expected	As expected	As expected	As expected
830391-454	hACE2.hTMPRSS2_KI	Bm672	DPBS	F	4	21.1	17	72.3	As expected	Absent	Absent	As expected	Fluid movement	As expected	Flees prior to touch	Present	Absent	Absent	Present	As expected	None	As expected	Present	As expected	As expected	As expected	As expected	As expected	As expected	As expected	As expected	As expected	As expected	As expected	As expected	As expected	As expected	As expected	As expected	As expected	As expected	As expected	As expected	As expected	As expected	As expected	As expected	As expected	As expected
830391-455	hACE2.hTMPRSS2_KI	Bm673	DPBS	F	4	21.3	19	72.3	As expected	Absent	Absent	As expected	Fluid movement	As expected	Flees prior to touch	Present	Absent	Absent	Present	As expected	None	As expected	Present	As expected	As expected	As expected	As expected	As expected	As expected	As expected	As expected	As expected	As expected	As expected	As expected	As expected	As expected	As expected	As expected	As expected	As expected	As expected	As expected	As expected	As expected	As expected	As expected	As expected	As expected
830391-456	hACE2.hTMPRSS2_KI	Bm674	DPBS	F	4	21.5	10	72.3	As expected	Absent	Absent	As expected	Fluid movement	As expected	Flees prior to touch	Present	Absent	Absent	Present	As expected	None	As expected	Present	As expected	As expected	As expected	As expected	As expected	As expected	As expected	As expected	As expected	As expected	As expected	As expected	As expected	As expected	As expected	As expected	As expected	As expected	As expected	As expected	As expected	As expected	As expected	As expected	As expected	As expected
830391-496	hACE2.hTMPRSS2_KI	Bkt.so709	Omicron	F	4	24.7	4	72.3	As expected	Absent	Absent	As expected	Fluid movement	As expected	Flees prior to touch	Present	Absent	Absent	Present	As expected	None	As expected	Present	As expected	As expected	As expected	Agouti	Agouti	Agouti	As expected	As expected	As expected	As expected	As expected	As expected	As expected	As expected	As expected	As expected	As expected	As expected	As expected	As expected	As expected	As expected	As expected	As expected	As expected	As expected
830391-497	hACE2.hTMPRSS2_KI	Bkt.so710	Omicron	F	4	26.8	12	72.3	As expected	Absent	Absent	As expected	Fluid movement	As expected	Flees prior to touch	Present	Absent	Absent	Present	As expected	None	As expected	Present	As expected	As expected	As expected	As expected	As expected	As expected	As expected	As expected	As expected	As expected	As expected	As expected	As expected	As expected	As expected	As expected	As expected	As expected	As expected	As expected	As expected	As expected	As expected	As expected	As expected	As expected
830391-498	hACE2.hTMPRSS2_KI	Bkt.so711	Omicron	F	4	21.5	22	72.3	As expected	Absent	Absent	As expected	Fluid movement	As expected	Flees prior to touch	Present	Present	Absent	Present	As expected	None	As expected	Present	As expected	As expected	As expected	As expected	As expected	As expected	As expected	As expected	As expected	As expected	As expected	As expected	As expected	As expected	As expected	As expected	As expected	As expected	As expected	As expected	As expected	As expected	As expected	As expected	As expected	As expected
830391-499	hACE2.hTMPRSS2_KI	Bkt.so712	Omicron	F	4	19.3	9	72.3	As expected	Absent	Absent	As expected	Fluid movement	As expected	Flees prior to touch	Present	Absent	Absent	Present	As expected	None	As expected	Present	As expected	As expected	As expected	As expected	As expected	As expected	As expected	As expected	As expected	As expected	As expected	As expected	As expected	As expected	As expected	As expected	As expected	As expected	As expected	As expected	As expected	As expected	As expected	As expected	As expected	As expected
830391-510	hACE2.hTMPRSS2_KI	Bkt.so713	Omicron	F	4	21.8	20	72.3	As expected	Absent	Absent	As expected	Fluid movement	As expected	Flees prior to touch	Present	Absent	Absent	Present	As expected	None	As expected	Present	As expected	As expected	As expected	As expected	As expected	As expected	As expected	As expected	As expected	As expected	As expected	As expected	As expected	As expected	As expected	As expected	As expected	As expected	As expected	As expected	As expected	As expected	As expected	As expected	As expected	As expected
830391-511	hACE2.hTMPRSS2_KI	Bkt.so714	Omicron	F	4	23.5	13	72.3	As expected	Absent	Absent	As expected	Fluid movement	As expected	Flees prior to touch	Present	Absent	Absent	Present	As expected	None	As expected	Present	As expected	As expected	As expected	As expected	As expected	As expected	As expected	As expected	As expected	As expected	Patches of baldness	Patches of baldness	As expected	As expected	As expected	As expected	As expected	As expected	As expected	As expected	As expected	As expected	As expected	As expected	As expected	As expected
830391-512	hACE2.hTMPRSS2_KI	Bkt.so715	Omicron	F	4	22.2	12	72.3	As expected	Absent	Absent	As expected	Fluid movement	As expected	Flees prior to touch	Present	Absent	Absent	Present	As expected	None	As expected	Present	As expected	As expected	As expected	As expected	As expected	As expected	As expected	As expected	As expected	As expected	As expected	Patches of baldness	As expected	As expected	As expected	As expected	As expected	As expected	As expected	As expected	As expected	As expected	As expected	As expected	As expected	As expected
830391-509	hACE2.hTMPRSS2_KI	Bkt.so720	Omicron	F	4	21.8	11	72.3	As expected	Absent	Absent	As expected	Fluid movement	As expected	Flees prior to touch	Present	Absent	Absent	Present	As expected	None	As expected	Present	As expected	As expected	As expected	As expected	As expected	As expected	As expected	As expected	As expected	As expected	As expected	Patches of baldness	As expected	As expected	As expected	As expected	As expected	As expected	As expected	As expected	As expected	As expected	As expected	As expected	As expected	As expected
Animal ID	Strain	HW-ID	Inoculation	Sex	Day	Weight (g)	Locomotor Activity	Temperature (F)	Activity Body Position	Tremor	Head Bobbing	Transfer Arousal	Gait	Tail Elevation	Touch Escape	Startle Response	Limb Grasp	Trunk Curl	Contact Righting	Vocalization	Unexpected Behaviors	Aggression	Tail Presence	Tail Length	Tail Thickness	Tail Morphology	Coat Color Back	Coat Color Head	Coat Color Abdomen	Coat Color Pattern Back	Coat Color Pattern Head	Coat Color Pattern Abdomen	Coat Hair Distribution Back	Coat Hair Distribution Head	Coat Hair Distribution Abdomen	Coat Hair Texture Appearance Back	Coat Hair Texture Appearance Head	Coat Hair Texture Appearance Abdomen	Forelimbs Position	Forelimbs Shape	Forelimbs Size	Hindlimbs Position	Hindlimbs Shape	Hindlimbs Size	Vibrissae Presence	Vibrissae Appearance	Head Size	Head Morphology	Ears
830391-442	hACE2.hTMPRSS2_KI	Bm660	DPBS	M	16	29	2	71.8	As expected	Absent	Absent	As expected	Fluid movement	As expected	Flees prior to touch	Present	Absent	Absent	Present	As expected	None	As expected	Present	As expected	As expected	As expected	As expected	As expected	As expected	As expected	As expected	As expected	As expected	As expected	As expected	As expected	As expected	As expected	As expected	As expected	As expected	As expected	As expected	As expected	As expected	As expected	As expected	As expected	As expected
830391-443	hACE2.hTMPRSS2_KI	Bm661	DPBS	M	16	26.5	3	71.8	As expected	Absent	Absent	As expected	Fluid movement	As expected	Flees prior to touch	Present	Absent	Absent	Present	As expected	None	As expected	Present	As expected	As expected	As expected	As expected	As expected	As expected	As expected	As expected	As expected	As expected	As expected	As expected	As expected	As expected	As expected	As expected	As expected	As expected	As expected	As expected	As expected	As expected	As expected	As expected	As expected	As expected
830391-450	hACE2.hTMPRSS2_KI	Bm662	DPBS	M	16	27.5	14	71.8	As expected	Absent	Absent	As expected	Fluid movement	As expected	Flees prior to touch	Present	Absent	Absent	Present	As expected	None	As expected	Present	As expected	As expected	As expected	As expected	As expected	As expected	As expected	As expected	As expected	As expected	As expected	As expected	As expected	As expected	As expected	As expected	As expected	As expected	As expected	As expected	As expected	As expected	As expected	As expected	As expected	As expected
830391-451	hACE2.hTMPRSS2_KI	Bm663	DPBS	M	16	27.9	11	71.8	As expected	Absent	Absent	As expected	Fluid movement	As expected	Flees prior to touch	Present	Absent	Absent	Present	As expected	None	As expected	Present	As expected	As expected	As expected	As expected	As expected	As expected	As expected	As expected	As expected	As expected	As expected	As expected	As expected	As expected	As expected	As expected	As expected	As expected	As expected	As expected	As expected	As expected	As expected	As expected	As expected	As expected
830391-483	hACE2.hTMPRSS2_KI	Bkt.so689	Omicron	M	16	27.2	1	71.8	Inactive	Absent	Absent	As expected	Fluid movement	As expected	Flees prior to touch	Present	Absent	Absent	Present	As expected	None	As expected	Present	As expected	As expected	As expected	As expected	As expected	As expected	As expected	As expected	As expected	As expected	As expected	As expected	As expected	As expected	As expected	As expected	As expected	As expected	As expected	As expected	As expected	As expected	As expected	As expected	As expected	As expected
830391-484	hACE2.hTMPRSS2_KI	Bkt.so690	Omicron	M	16	27.2	2	71.8	As expected	Absent	Absent	As expected	Fluid movement	As expected	Flees prior to touch	Present	Present	Absent	Present	As expected	None	As expected	Present	As expected	As expected	As expected	As expected	As expected	As expected	As expected	As expected	As expected	As expected	As expected	As expected	As expected	As expected	As expected	As expected	As expected	As expected	As expected	As expected	As expected	As expected	As expected	As expected	As expected	As expected
830391-485	hACE2.hTMPRSS2_KI	Bkt.so691	Omicron	M	16	28.3	3	71.8	As expected	Absent	Absent	As expected	Fluid movement	As expected	Flees prior to touch	Present	Absent	Absent	Present	As expected	None	As expected	Present	As expected	As expected	As expected	As expected	As expected	As expected	As expected	As expected	As expected	As expected	As expected	As expected	As expected	As expected	As expected	As expected	As expected	As expected	As expected	As expected	As expected	As expected	As expected	As expected	As expected	As expected
830391-487	hACE2.hTMPRSS2_KI	Bkt.so693	Omicron	M	16	28.1	2	71.8	Inactive	Absent	Absent	As expected	Fluid movement	As expected	Flees prior to touch	Present	Absent	Absent	Present	As expected	None	As expected	Present	As expected	As expected	As expected	As expected	As expected	As expected	As expected	As expected	As expected	As expected	As expected	As expected	As expected	As expected	As expected	As expected	As expected	As expected	As expected	As expected	As expected	As expected	As expected	As expected	As expected	As expected
830391-488	hACE2.hTMPRSS2_KI	Bkt.so694	Omicron	M	16	29.2	3	71.8	As expected	Absent	Absent	As expected	Fluid movement	As expected	Flees prior to touch	Present	Absent	Absent	Present	As expected	None	As expected	Present	As expected	As expected	As expected	As expected	As expected	As expected	As expected	As expected	As expected	As expected	As expected	As expected	As expected	As expected	As expected	As expected	As expected	As expected	As expected	As expected	As expected	As expected	As expected	As expected	As expected	As expected
830391-506	hACE2.hTMPRSS2_KI	Bkt.so698	Omicron	M	16	27.9	1	71.8	As expected	Absent	Absent	As expected	Fluid movement	As expected	Flees prior to touch	Present	Absent	Absent	Present	As expected	None	As expected	Present	As expected	As expected	As expected	As expected	As expected	As expected	As expected	As expected	As expected	As expected	As expected	As expected	As expected	As expected	As expected	As expected	As expected	As expected	As expected	As expected	As expected	As expected	As expected	As expected	As expected	As expected
830391-507	hACE2.hTMPRSS2_KI	Bkt.so699	Omicron	M	16	25.5	5	71.8	As expected	Absent	Absent	As expected	Fluid movement	As expected	Flees prior to touch	Present	Absent	Absent	Present	As expected	None	As expected	Present	As expected	As expected	As expected	As expected	As expected	As expected	As expected	As expected	As expected	As expected	As expected	As expected	As expected	As expected	As expected	As expected	As expected	As expected	As expected	As expected	As expected	As expected	As expected	As expected	As expected	As expected
830391-508	hACE2.hTMPRSS2_KI	Bkt.so700	Omicron	M	16	26.6	6	71.8	As expected	Absent	Absent	As expected	Fluid movement	As expected	Flees prior to touch	Present	Absent	Absent	Present	As expected	None	As expected	Present	As expected	As expected	As expected	As expected	As expected	As expected	As expected	As expected	As expected	As expected	As expected	As expected	As expected	As expected	As expected	As expected	As expected	As expected	As expected	As expected	As expected	As expected	As expected	As expected	As expected	As expected
830391-453	hACE2.hTMPRSS2_KI	Bm671	DPBS	F	16	22.2	13	71.8	As expected	Absent	Absent	As expected	Fluid movement	As expected	Flees prior to touch	Present	Absent	Absent	Present	As expected	None	As expected	Present	As expected	As expected	As expected	As expected	As expected	As expected	As expected	As expected	As expected	As expected	As expected	As expected	As expected	As expected	As expected	As expected	As expected	As expected	As expected	As expected	As expected	As expected	As expected	As expected	As expected	As expected
830391-454	hACE2.hTMPRSS2_KI	Bm672	DPBS	F	16	21.9	7	71.8	As expected	Absent	Absent	As expected	Fluid movement	As expected	Flees prior to touch	Present	Absent	Absent	Present	As expected	None	As expected	Present	As expected	As expected	As expected	As expected	As expected	As expected	As expected	As expected	As expected	As expected	As expected	As expected	As expected	As expected	As expected	As expected	As expected	As expected	As expected	As expected	As expected	As expected	As expected	As expected	As expected	As expected
830391-455	hACE2.hTMPRSS2_KI	Bm673	DPBS	F	16	21.4	15	71.8	As expected	Absent	Absent	As expected	Fluid movement	As expected	Flees prior to touch	Present	Present	Absent	Present	As expected	None	As expected	Present	As expected	As expected	As expected	As expected	As expected	As expected	As expected	As expected	As expected	As expected	As expected	As expected	As expected	As expected	As expected	As expected	As expected	As expected	As expected	As expected	As expected	As expected	As expected	As expected	As expected	As expected
830391-456	hACE2.hTMPRSS2_KI	Bm674	DPBS	F	16	21.5	3	71.8	As expected	Absent	Absent	As expected	Fluid movement	As expected	Flees prior to touch	Present	Absent	Absent	Present	As expected	None	As expected	Present	As expected	As expected	As expected	As expected	As expected	As expected	As expected	As expected	As expected	As expected	As expected	As expected	As expected	As expected	As expected	As expected	As expected	As expected	As expected	As expected	As expected	As expected	As expected	As expected	As expected	As expected
830391-496	hACE2.hTMPRSS2_KI	Bkt.so709	Omicron	F	16	25.8	4	71.8	As expected	Absent	Absent	As expected	Fluid movement	As expected	Flees prior to touch	Present	Absent	Absent	Present	As expected	None	As expected	Present	As expected	As expected	As expected	Agouti	Agouti	Agouti	As expected	As expected	As expected	As expected	As expected	As expected	As expected	As expected	As expected	As expected	As expected	As expected	As expected	As expected	As expected	As expected	As expected	As expected	As expected	As expected
830391-497	hACE2.hTMPRSS2_KI	Bkt.so710	Omicron	F	16	28.9	11	71.8	As expected	Absent	Absent	As expected	Fluid movement	As expected	Flees prior to touch	Present	Absent	Absent	Present	As expected	None	As expected	Present	As expected	As expected	As expected	As expected	As expected	As expected	As expected	As expected	As expected	As expected	As expected	As expected	As expected	As expected	As expected	As expected	As expected	As expected	As expected	As expected	As expected	As expected	As expected	As expected	As expected	As expected
830391-498	hACE2.hTMPRSS2_KI	Bkt.so711	Omicron	F	16	23.4	12	71.8	As expected	Absent	Absent	As expected	Fluid movement	As expected	Flees prior to touch	Present	Present	Absent	Present	As expected	None	As expected	Present	As expected	As expected	As expected	As expected	As expected	As expected	As expected	As expected	As expected	As expected	As expected	As expected	As expected	As expected	As expected	As expected	As expected	As expected	As expected	As expected	As expected	As expected	As expected	As expected	As expected	As expected
830391-499	hACE2.hTMPRSS2_KI	Bkt.so712	Omicron	F	16	22.1	5	71.8	As expected	Absent	Absent	As expected	Fluid movement	As expected	Flees prior to touch	Present	Absent	Absent	Present	As expected	None	As expected	Present	As expected	As expected	As expected	As expected	As expected	As expected	As expected	As expected	As expected	As expected	As expected	As expected	As expected	As expected	As expected	As expected	As expected	As expected	As expected	As expected	As expected	As expected	As expected	As expected	As expected	As expected
830391-510	hACE2.hTMPRSS2_KI	Bkt.so713	Omicron	F	16	23.2	14	71.8	As expected	Absent	Absent	As expected	Fluid movement	As expected	Flees prior to touch	Present	Absent	Absent	Present	As expected	None	As expected	Present	As expected	As expected	As expected	As expected	As expected	As expected	As expected	As expected	As expected	As expected	As expected	As expected	As expected	As expected	As expected	As expected	As expected	As expected	As expected	As expected	As expected	As expected	As expected	As expected	As expected	As expected
830391-511	hACE2.hTMPRSS2_KI	Bkt.so714	Omicron	F	16	24.1	4	71.8	As expected	Absent	Absent	As expected	Fluid movement	As expected	Flees prior to touch	Present	Absent	Absent	Present	As expected	None	As expected	Present	As expected	As expected	As expected	As expected	As expected	As expected	As expected	As expected	As expected	As expected	Patches of baldness	Patches of baldness	As expected	As expected	As expected	As expected	As expected	As expected	As expected	As expected	As expected	As expected	As expected	As expected	As expected	As expected
830391-512	hACE2.hTMPRSS2_KI	Bkt.so715	Omicron	F	16	22.7	2	71.8	As expected	Absent	Absent	As expected	Fluid movement	As expected	Flees prior to touch	Present	Absent	Absent	Present	As expected	None	As expected	Present	As expected	As expected	As expected	As expected	As expected	As expected	As expected	As expected	As expected	As expected	As expected	Patches of baldness	As expected	As expected	As expected	As expected	As expected	As expected	As expected	As expected	As expected	As expected	As expected	As expected	As expected	As expected
830391-509	hACE2.hTMPRSS2_KI	Bkt.so720	Omicron	F	16	22.7	7	71.8	As expected	Absent	Absent	As expected	Fluid movement	As expected	Flees prior to touch	Present	Absent	Absent	Present	As expected	None	As expected	Present	As expected	As expected	As expected	As expected	As expected	As expected	As expected	As expected	As expected	As expected	As expected	Patches of baldness	As expected	As expected	As expected	As expected	As expected	As expected	As expected	As expected	As expected	As expected	As expected	As expected	As expected	As expected
Animal ID	Strain	HW-ID	Inoculation	Sex	Day	Weight (g)	Locomotor Activity	Temperature (F)	Activity Body Position	Tremor	Head Bobbing	Transfer Arousal	Gait	Tail Elevation	Touch Escape	Startle Response	Limb Grasp	Trunk Curl	Contact Righting	Vocalization	Unexpected Behaviors	Aggression	Tail Presence	Tail Length	Tail Thickness	Tail Morphology	Coat Color Back	Coat Color Head	Coat Color Abdomen	Coat Color Pattern Back	Coat Color Pattern Head	Coat Color Pattern Abdomen	Coat Hair Distribution Back	Coat Hair Distribution Head	Coat Hair Distribution Abdomen	Coat Hair Texture Appearance Back	Coat Hair Texture Appearance Head	Coat Hair Texture Appearance Abdomen	Forelimbs Position	Forelimbs Shape	Forelimbs Size	Hindlimbs Position	Hindlimbs Shape	Hindlimbs Size	Vibrissae Presence	Vibrissae Appearance	Head Size	Head Morphology	Ears
830391-442	hACE2.hTMPRSS2_KI	Bm660	DPBS	M	31	29.9	3	69.4	As expected	Absent	Absent	As expected	Fluid movement	As expected	Flees prior to touch	Present	Absent	Absent	Present	As expected	None	As expected	Present	As expected	As expected	As expected	As expected	As expected	As expected	As expected	As expected	As expected	As expected	As expected	As expected	As expected	As expected	As expected	As expected	As expected	As expected	As expected	As expected	As expected	As expected	As expected	As expected	As expected	As expected
830391-443	hACE2.hTMPRSS2_KI	Bm661	DPBS	M	31	28.2	2	69.4	As expected	Absent	Absent	As expected	Fluid movement	As expected	Flees prior to touch	Present	Present	Absent	Present	As expected	None	As expected	Present	As expected	As expected	As expected	As expected	As expected	As expected	As expected	As expected	As expected	As expected	As expected	As expected	As expected	As expected	As expected	As expected	As expected	As expected	As expected	As expected	As expected	As expected	As expected	As expected	As expected	As expected
830391-450	hACE2.hTMPRSS2_KI	Bm662	DPBS	M	31	30.5	7	69.4	As expected	Absent	Absent	As expected	Fluid movement	As expected	Flees prior to touch	Present	Absent	Absent	Present	As expected	None	As expected	Present	As expected	As expected	As expected	As expected	As expected	As expected	As expected	As expected	As expected	As expected	As expected	As expected	As expected	As expected	As expected	As expected	As expected	As expected	As expected	As expected	As expected	As expected	As expected	As expected	As expected	As expected
830391-451	hACE2.hTMPRSS2_KI	Bm663	DPBS	M	31	30.7	13	69.4	As expected	Absent	Absent	As expected	Fluid movement	As expected	Flees prior to touch	Present	Present	Absent	Present	As expected	None	As expected	Present	As expected	As expected	As expected	As expected	As expected	As expected	As expected	As expected	As expected	As expected	As expected	As expected	As expected	As expected	As expected	As expected	As expected	As expected	As expected	As expected	As expected	As expected	As expected	As expected	As expected	As expected
830391-483	hACE2.hTMPRSS2_KI	Bkt.so689	Omicron	M	31	28.2	1	69.4	As expected	Absent	Absent	As expected	Fluid movement	As expected	Flees prior to touch	Present	Present	Absent	Present	As expected	None	As expected	Present	As expected	As expected	As expected	As expected	As expected	As expected	As expected	As expected	As expected	As expected	As expected	As expected	As expected	As expected	As expected	As expected	As expected	As expected	As expected	As expected	As expected	As expected	As expected	As expected	As expected	As expected
830391-484	hACE2.hTMPRSS2_KI	Bkt.so690	Omicron	M	31	27.6	5	69.4	As expected	Absent	Absent	As expected	Fluid movement	As expected	Flees prior to touch	Present	No Data	Absent	Present	As expected	None	As expected	Present	As expected	As expected	As expected	As expected	As expected	As expected	As expected	As expected	As expected	As expected	As expected	As expected	As expected	As expected	As expected	As expected	As expected	As expected	As expected	As expected	As expected	As expected	As expected	As expected	As expected	As expected
830391-485	hACE2.hTMPRSS2_KI	Bkt.so691	Omicron	M	31	29.5	2	69.4	As expected	Absent	Absent	As expected	Fluid movement	As expected	Flees prior to touch	Present	Absent	Absent	Present	As expected	None	As expected	Present	As expected	As expected	As expected	As expected	As expected	As expected	As expected	As expected	As expected	As expected	As expected	As expected	As expected	As expected	As expected	As expected	As expected	As expected	As expected	As expected	As expected	As expected	As expected	As expected	As expected	As expected
830391-487	hACE2.hTMPRSS2_KI	Bkt.so693	Omicron	M	31	30.3	5	69.4	As expected	Absent	Absent	As expected	Fluid movement	As expected	Flees prior to touch	Present	Absent	Absent	Present	As expected	None	As expected	Present	As expected	As expected	As expected	As expected	As expected	As expected	As expected	As expected	As expected	As expected	As expected	As expected	As expected	As expected	As expected	As expected	As expected	As expected	As expected	As expected	As expected	As expected	As expected	As expected	As expected	As expected
830391-488	hACE2.hTMPRSS2_KI	Bkt.so694	Omicron	M	31	30.3	3	69.4	As expected	Absent	Absent	As expected	Fluid movement	As expected	Flees prior to touch	Present	Absent	Absent	Present	As expected	None	As expected	Present	As expected	As expected	As expected	As expected	As expected	As expected	As expected	As expected	As expected	As expected	As expected	As expected	As expected	As expected	As expected	As expected	As expected	As expected	As expected	As expected	As expected	As expected	As expected	As expected	As expected	As expected
830391-506	hACE2.hTMPRSS2_KI	Bkt.so698	Omicron	M	31	29.4	1	69.4	As expected	Absent	Absent	As expected	Fluid movement	As expected	Flees prior to touch	Present	Absent	Absent	Present	As expected	None	As expected	Present	As expected	As expected	As expected	As expected	As expected	As expected	As expected	As expected	As expected	As expected	As expected	As expected	As expected	As expected	As expected	As expected	As expected	As expected	As expected	As expected	As expected	As expected	As expected	As expected	As expected	As expected
830391-507	hACE2.hTMPRSS2_KI	Bkt.so699	Omicron	M	31	26.8	3	69.4	As expected	Absent	Absent	As expected	Fluid movement	As expected	Flees prior to touch	Present	Absent	Absent	Present	As expected	None	As expected	Present	As expected	As expected	As expected	As expected	As expected	As expected	As expected	As expected	As expected	As expected	As expected	As expected	As expected	As expected	As expected	As expected	As expected	As expected	As expected	As expected	As expected	As expected	As expected	As expected	As expected	As expected
830391-508	hACE2.hTMPRSS2_KI	Bkt.so700	Omicron	M	31	27.5	12	69.4	As expected	Absent	Absent	As expected	Fluid movement	As expected	Flees prior to touch	Present	Absent	Absent	Present	As expected	None	As expected	Present	As expected	As expected	As expected	As expected	As expected	As expected	As expected	As expected	As expected	As expected	As expected	As expected	As expected	As expected	As expected	As expected	As expected	As expected	As expected	As expected	As expected	As expected	As expected	As expected	As expected	As expected
830391-453	hACE2.hTMPRSS2_KI	Bm671	DPBS	F	31	22.3	4	69.4	As expected	Absent	Absent	As expected	Fluid movement	As expected	Flees prior to touch	Present	Absent	Absent	Present	As expected	None	As expected	Present	As expected	As expected	As expected	As expected	As expected	As expected	As expected	As expected	As expected	As expected	As expected	As expected	As expected	As expected	As expected	As expected	As expected	As expected	As expected	As expected	As expected	As expected	As expected	As expected	As expected	As expected
830391-454	hACE2.hTMPRSS2_KI	Bm672	DPBS	F	31	23	13	69.4	As expected	Absent	Absent	As expected	Fluid movement	As expected	Flees prior to touch	Present	Absent	Absent	Present	As expected	None	As expected	Present	As expected	As expected	As expected	As expected	As expected	As expected	As expected	As expected	As expected	As expected	Patches of baldness	As expected	As expected	As expected	As expected	As expected	As expected	As expected	As expected	As expected	As expected	As expected	As expected	As expected	As expected	As expected
830391-455	hACE2.hTMPRSS2_KI	Bm673	DPBS	F	31	21.8	4	69.4	As expected	Absent	Absent	As expected	Fluid movement	As expected	Flees prior to touch	Present	Absent	Absent	Present	As expected	None	As expected	Present	As expected	As expected	As expected	As expected	As expected	As expected	As expected	As expected	As expected	As expected	As expected	As expected	As expected	As expected	As expected	As expected	As expected	As expected	As expected	As expected	As expected	As expected	As expected	As expected	As expected	As expected
830391-456	hACE2.hTMPRSS2_KI	Bm674	DPBS	F	31	22.2	7	69.4	As expected	Absent	Absent	As expected	Fluid movement	As expected	Flees prior to touch	Present	Absent	Absent	Present	As expected	None	As expected	Present	As expected	As expected	As expected	As expected	As expected	As expected	As expected	As expected	As expected	As expected	As expected	As expected	As expected	As expected	As expected	As expected	As expected	As expected	As expected	As expected	As expected	As expected	As expected	As expected	As expected	As expected
830391-496	hACE2.hTMPRSS2_KI	Bkt.so709	Omicron	F	31	28.4	3	69.4	As expected	Absent	Absent	As expected	Fluid movement	As expected	Flees prior to touch	Present	Absent	Absent	Present	As expected	None	As expected	Present	As expected	As expected	As expected	Agouti	Agouti	Agouti	As expected	As expected	As expected	As expected	As expected	As expected	As expected	As expected	As expected	As expected	As expected	As expected	As expected	As expected	As expected	As expected	As expected	As expected	As expected	As expected
830391-497	hACE2.hTMPRSS2_KI	Bkt.so710	Omicron	F	31	32	3	69.4	As expected	Absent	Absent	As expected	Fluid movement	As expected	Flees prior to touch	Present	Absent	Absent	Present	As expected	None	As expected	Present	As expected	As expected	As expected	As expected	As expected	As expected	As expected	As expected	As expected	As expected	As expected	As expected	As expected	As expected	As expected	As expected	As expected	As expected	As expected	As expected	As expected	As expected	As expected	As expected	As expected	As expected
830391-498	hACE2.hTMPRSS2_KI	Bkt.so711	Omicron	F	31	25.1	14	69.4	As expected	Absent	Absent	As expected	Fluid movement	As expected	Flees prior to touch	Present	Absent	Absent	Present	As expected	None	As expected	Present	As expected	As expected	As expected	As expected	As expected	As expected	As expected	As expected	As expected	As expected	As expected	As expected	As expected	As expected	As expected	As expected	As expected	As expected	As expected	As expected	As expected	As expected	As expected	As expected	As expected	As expected
830391-499	hACE2.hTMPRSS2_KI	Bkt.so712	Omicron	F	31	24.1	3	69.4	As expected	Absent	Absent	As expected	Fluid movement	As expected	Flees prior to touch	Present	Absent	Absent	Present	As expected	None	As expected	Present	As expected	As expected	As expected	As expected	As expected	As expected	As expected	As expected	As expected	As expected	As expected	As expected	As expected	As expected	As expected	As expected	As expected	As expected	As expected	As expected	As expected	As expected	As expected	As expected	As expected	As expected
830391-510	hACE2.hTMPRSS2_KI	Bkt.so713	Omicron	F	31	23.9	3	69.4	As expected	Absent	Absent	As expected	Fluid movement	As expected	Flees prior to touch	Present	Absent	Absent	Present	As expected	None	As expected	Present	As expected	As expected	As expected	As expected	As expected	As expected	As expected	As expected	As expected	As expected	As expected	As expected	As expected	As expected	As expected	As expected	As expected	As expected	As expected	As expected	As expected	As expected	As expected	As expected	As expected	As expected
830391-511	hACE2.hTMPRSS2_KI	Bkt.so714	Omicron	F	31	25.3	5	69.4	As expected	Absent	Absent	As expected	Fluid movement	As expected	Flees prior to touch	Present	Present	Absent	Present	As expected	None	As expected	Present	As expected	As expected	As expected	As expected	As expected	As expected	As expected	As expected	As expected	As expected	Patches of baldness	Patches of baldness	As expected	As expected	As expected	As expected	As expected	As expected	As expected	As expected	As expected	As expected	As expected	As expected	As expected	As expected
830391-512	hACE2.hTMPRSS2_KI	Bkt.so715	Omicron	F	31	23.8	3	69.4	As expected	Absent	Absent	As expected	Fluid movement	As expected	Flees prior to touch	Present	Absent	Absent	Present	As expected	None	As expected	Present	As expected	As expected	As expected	As expected	As expected	As expected	As expected	As expected	As expected	As expected	As expected	As expected	As expected	As expected	As expected	As expected	As expected	As expected	As expected	As expected	As expected	As expected	As expected	As expected	As expected	As expected
830391-509	hACE2.hTMPRSS2_KI	Bkt.so720	Omicron	F	31	23.8	4	69.4	As expected	Absent	Absent	As expected	Fluid movement	As expected	Flees prior to touch	Present	Absent	Absent	Present	As expected	None	As expected	Present	As expected	As expected	As expected	As expected	As expected	As expected	As expected	As expected	As expected	As expected	As expected	As expected	Patches of baldness	As expected	As expected	As expected	As expected	As expected	As expected	As expected	As expected	As expected	As expected	As expected	As expected	As expected
Animal ID	Strain	HW-ID	Inoculation	Sex	Day	Weight (g)	Locomotor Activity	Temperature (F)	Activity Body Position	Tremor	Head Bobbing	Transfer Arousal	Gait	Tail Elevation	Touch Escape	Startle Response	Limb Grasp	Trunk Curl	Contact Righting	Vocalization	Unexpected Behaviors	Aggression	Tail Presence	Tail Length	Tail Thickness	Tail Morphology	Coat Color Back	Coat Color Head	Coat Color Abdomen	Coat Color Pattern Back	Coat Color Pattern Head	Coat Color Pattern Abdomen	Coat Hair Distribution Back	Coat Hair Distribution Head	Coat Hair Distribution Abdomen	Coat Hair Texture Appearance Back	Coat Hair Texture Appearance Head	Coat Hair Texture Appearance Abdomen	Forelimbs Position	Forelimbs Shape	Forelimbs Size	Hindlimbs Position	Hindlimbs Shape	Hindlimbs Size	Vibrissae Presence	Vibrissae Appearance	Head Size	Head Morphology	Ears
830391-453	hACE2.hTMPRSS2_KI	Bm671	DPBS	F	58	23.6	3	71.6	As expected	Absent	Absent	As expected	Fluid movement	As expected	Flees prior to touch	Present	Absent	Absent	Present	As expected	None	As expected	Present	As expected	As expected	As expected	As expected	As expected	As expected	As expected	As expected	As expected	As expected	Patches of baldness	As expected	As expected	As expected	As expected	As expected	As expected	As expected	As expected	As expected	As expected	As expected	As expected	As expected	As expected	As expected
830391-454	hACE2.hTMPRSS2_KI	Bm672	DPBS	F	58	23.8	2	71.6	As expected	Absent	Absent	As expected	Fluid movement	As expected	Flees prior to touch	Present	Absent	Absent	Present	As expected	None	As expected	Present	As expected	As expected	As expected	As expected	As expected	As expected	As expected	As expected	As expected	As expected	Patches of baldness	As expected	As expected	As expected	As expected	As expected	As expected	As expected	As expected	As expected	As expected	As expected	As expected	As expected	As expected	As expected
830391-455	hACE2.hTMPRSS2_KI	Bm673	DPBS	F	58	23.2	5	71.6	As expected	Absent	Absent	As expected	Fluid movement	As expected	Flees prior to touch	Present	Absent	Absent	Present	As expected	None	As expected	Present	As expected	As expected	As expected	As expected	As expected	As expected	As expected	As expected	As expected	As expected	Patches of baldness	As expected	As expected	As expected	As expected	As expected	As expected	As expected	As expected	As expected	As expected	Not as expected	As expected	As expected	As expected	As expected
830391-456	hACE2.hTMPRSS2_KI	Bm674	DPBS	F	58	23	11	71.6	As expected	Absent	Absent	As expected	Fluid movement	As expected	Flees prior to touch	Present	Absent	Absent	Present	As expected	None	As expected	Present	As expected	As expected	As expected	As expected	As expected	As expected	As expected	As expected	As expected	As expected	As expected	As expected	As expected	As expected	As expected	As expected	As expected	As expected	As expected	As expected	As expected	Not as expected	As expected	As expected	As expected	As expected
830391-442	hACE2.hTMPRSS2_KI	Bm660	DPBS	M	58	30.1	3	71.6	As expected	Absent	Absent	As expected	Fluid movement	As expected	Flees prior to touch	Present	Absent	Absent	Present	As expected	None	As expected	Present	As expected	As expected	As expected	As expected	As expected	As expected	As expected	As expected	As expected	As expected	As expected	As expected	Not as expected	As expected	As expected	As expected	As expected	As expected	As expected	As expected	As expected	As expected	As expected	As expected	As expected	As expected
830391-443	hACE2.hTMPRSS2_KI	Bm661	DPBS	M	58	28	2	71.6	As expected	Absent	Absent	As expected	Fluid movement	As expected	Flees prior to touch	Present	Absent	Absent	Present	As expected	None	As expected	Present	As expected	As expected	As expected	As expected	As expected	As expected	As expected	As expected	As expected	As expected	As expected	As expected	As expected	As expected	As expected	As expected	As expected	As expected	As expected	As expected	As expected	As expected	As expected	As expected	As expected	As expected
830391-450	hACE2.hTMPRSS2_KI	Bm662	DPBS	M	58	33	3	71.6	As expected	Absent	Absent	As expected	Fluid movement	As expected	Flees prior to touch	Present	Absent	Absent	Present	As expected	None	As expected	Present	As expected	As expected	As expected	As expected	As expected	As expected	As expected	As expected	As expected	As expected	As expected	As expected	As expected	As expected	As expected	As expected	As expected	As expected	As expected	As expected	As expected	As expected	As expected	As expected	As expected	As expected
830391-451	hACE2.hTMPRSS2_KI	Bm663	DPBS	M	58	34.4	5	71.6	As expected	Absent	Absent	As expected	Fluid movement	As expected	Flees prior to touch	Present	Absent	Absent	Present	As expected	None	As expected	Present	As expected	As expected	As expected	As expected	As expected	As expected	As expected	As expected	As expected	As expected	As expected	As expected	As expected	As expected	As expected	As expected	As expected	As expected	As expected	As expected	As expected	As expected	As expected	As expected	As expected	As expected
830391-496	hACE2.hTMPRSS2_KI	Bkt.so709	Omicron	F	58	33.5	2	71.6	As expected	Absent	Absent	As expected	Fluid movement	As expected	Flees prior to touch	Present	Absent	Absent	Present	As expected	None	As expected	Present	As expected	As expected	As expected	Agouti	Agouti	Agouti	As expected	As expected	As expected	As expected	As expected	As expected	As expected	As expected	As expected	As expected	As expected	As expected	As expected	As expected	As expected	As expected	As expected	As expected	As expected	As expected
830391-497	hACE2.hTMPRSS2_KI	Bkt.so710	Omicron	F	58	37.3	2	71.6	As expected	Absent	Absent	As expected	Fluid movement	As expected	Flees prior to touch	Present	Present	Absent	Present	As expected	None	As expected	Present	As expected	As expected	As expected	As expected	As expected	As expected	As expected	As expected	As expected	As expected	As expected	As expected	As expected	As expected	As expected	As expected	As expected	As expected	As expected	As expected	As expected	As expected	As expected	As expected	As expected	As expected
830391-498	hACE2.hTMPRSS2_KI	Bkt.so711	Omicron	F	58	28.8	7	71.6	As expected	Absent	Absent	As expected	Fluid movement	As expected	Flees prior to touch	Present	Present	Absent	Present	As expected	None	As expected	Present	As expected	As expected	As expected	As expected	As expected	As expected	As expected	As expected	As expected	As expected	As expected	As expected	As expected	As expected	As expected	As expected	As expected	As expected	As expected	As expected	As expected	As expected	As expected	As expected	As expected	As expected
830391-499	hACE2.hTMPRSS2_KI	Bkt.so712	Omicron	F	58	27.3	3	71.6	As expected	Absent	Absent	As expected	Fluid movement	As expected	Flees prior to touch	Present	Absent	Absent	Present	As expected	None	As expected	Present	As expected	As expected	As expected	As expected	As expected	As expected	As expected	As expected	As expected	As expected	As expected	As expected	As expected	As expected	As expected	As expected	As expected	As expected	As expected	As expected	As expected	As expected	As expected	As expected	As expected	As expected
830391-510	hACE2.hTMPRSS2_KI	Bkt.so713	Omicron	F	58	25.1	6	71.6	As expected	Absent	Absent	As expected	Fluid movement	As expected	Flees prior to touch	Present	Absent	Absent	Present	As expected	None	As expected	Present	As expected	As expected	As expected	As expected	As expected	As expected	As expected	As expected	As expected	As expected	Patches of baldness	As expected	As expected	As expected	As expected	As expected	As expected	As expected	As expected	As expected	As expected	As expected	As expected	As expected	As expected	As expected
830391-511	hACE2.hTMPRSS2_KI	Bkt.so714	Omicron	F	58	28.4	7	71.6	As expected	Absent	Absent	As expected	Fluid movement	As expected	Flees prior to touch	Present	Absent	Absent	Present	As expected	None	As expected	Present	As expected	As expected	As expected	As expected	As expected	As expected	As expected	As expected	As expected	As expected	Patches of baldness	Patches of baldness	As expected	As expected	As expected	As expected	As expected	As expected	As expected	As expected	As expected	As expected	As expected	As expected	As expected	As expected
830391-512	hACE2.hTMPRSS2_KI	Bkt.so715	Omicron	F	58	24.9	5	71.6	As expected	Absent	Absent	As expected	Fluid movement	As expected	Flees prior to touch	Present	Absent	Absent	Present	As expected	None	As expected	Present	As expected	As expected	As expected	As expected	As expected	As expected	As expected	As expected	As expected	As expected	As expected	As expected	As expected	As expected	As expected	As expected	As expected	As expected	As expected	As expected	As expected	As expected	As expected	As expected	As expected	As expected
830391-509	hACE2.hTMPRSS2_KI	Bkt.so720	Omicron	F	58	26.7	2	71.6	As expected	Absent	Absent	As expected	Fluid movement	As expected	Flees prior to touch	Present	Absent	Absent	Present	As expected	None	As expected	Present	As expected	As expected	As expected	As expected	As expected	As expected	As expected	As expected	As expected	Patches of baldness	As expected	As expected	As expected	As expected	As expected	As expected	As expected	As expected	As expected	As expected	As expected	As expected	As expected	As expected	As expected	As expected
830391-483	hACE2.hTMPRSS2_KI	Bkt.so689	Omicron	M	58	32.3	0	71.6	Inactive	Absent	Absent	As expected	Fluid movement	As expected	Flees prior to touch	Present	Absent	Absent	Present	As expected	None	As expected	Present	As expected	As expected	As expected	As expected	As expected	As expected	As expected	As expected	As expected	As expected	As expected	As expected	As expected	As expected	As expected	As expected	As expected	As expected	As expected	As expected	As expected	As expected	As expected	As expected	As expected	As expected
830391-484	hACE2.hTMPRSS2_KI	Bkt.so690	Omicron	M	58	31.4	2	71.6	As expected	Absent	Absent	As expected	Fluid movement	As expected	Flees prior to touch	Present	Absent	Absent	Present	As expected	None	As expected	Present	As expected	As expected	As expected	As expected	As expected	As expected	As expected	As expected	As expected	As expected	As expected	As expected	As expected	As expected	As expected	As expected	As expected	As expected	As expected	As expected	As expected	As expected	As expected	As expected	As expected	As expected
830391-485	hACE2.hTMPRSS2_KI	Bkt.so691	Omicron	M	58	32.9	0	71.6	As expected	Absent	Absent	As expected	Fluid movement	As expected	Flees prior to touch	Present	Absent	Absent	Present	As expected	None	As expected	Present	As expected	As expected	As expected	As expected	As expected	As expected	As expected	As expected	As expected	As expected	As expected	As expected	As expected	As expected	As expected	As expected	As expected	As expected	As expected	As expected	As expected	As expected	As expected	As expected	As expected	As expected
830391-487	hACE2.hTMPRSS2_KI	Bkt.so693	Omicron	M	58	31.5	0	71.6	As expected	Absent	Absent	As expected	Fluid movement	As expected	Flees prior to touch	Present	Absent	Absent	Present	As expected	None	As expected	Present	As expected	As expected	As expected	As expected	As expected	As expected	As expected	As expected	As expected	As expected	As expected	As expected	As expected	As expected	As expected	As expected	As expected	As expected	As expected	As expected	As expected	As expected	As expected	As expected	As expected	As expected
830391-488	hACE2.hTMPRSS2_KI	Bkt.so694	Omicron	M	58	30.6	2	71.6	As expected	Absent	Absent	As expected	Fluid movement	As expected	Flees prior to touch	Present	Absent	Absent	Present	As expected	None	As expected	Present	As expected	As expected	As expected	As expected	As expected	As expected	As expected	As expected	As expected	As expected	As expected	As expected	As expected	As expected	As expected	As expected	As expected	As expected	As expected	As expected	As expected	As expected	As expected	As expected	As expected	As expected
830391-506	hACE2.hTMPRSS2_KI	Bkt.so698	Omicron	M	58	32.9	0	71.6	As expected	Absent	Absent	As expected	Fluid movement	As expected	Flees prior to touch	Present	Absent	Absent	Present	As expected	None	As expected	Present	As expected	As expected	As expected	As expected	As expected	As expected	As expected	As expected	As expected	As expected	As expected	As expected	As expected	As expected	As expected	As expected	As expected	As expected	As expected	As expected	As expected	As expected	As expected	As expected	As expected	As expected
830391-507	hACE2.hTMPRSS2_KI	Bkt.so699	Omicron	M	58	29.8	0	71.6	As expected	Absent	Absent	As expected	Fluid movement	As expected	Flees prior to touch	Present	Absent	Absent	Present	As expected	None	As expected	Present	As expected	As expected	As expected	As expected	As expected	As expected	As expected	As expected	As expected	As expected	As expected	As expected	As expected	As expected	As expected	As expected	As expected	As expected	As expected	As expected	As expected	As expected	As expected	As expected	As expected	As expected
830391-508	hACE2.hTMPRSS2_KI	Bkt.so700	Omicron	M	58	30.5	10	71.6	As expected	Absent	Absent	As expected	Fluid movement	As expected	Flees prior to touch	Present	Absent	Absent	Present	As expected	None	As expected	Present	As expected	As expected	As expected	As expected	As expected	As expected	As expected	As expected	As expected	As expected	As expected	As expected	As expected	As expected	As expected	As expected	As expected	As expected	As expected	As expected	As expected	As expected	As expected	As expected	As expected	As expected
Animal ID	Strain	HW-ID	Inoculation	Sex	Day	Weight (g)	Locomotor Activity	Temperature (F)	Activity Body Position	Tremor	Head Bobbing	Transfer Arousal	Gait	Tail Elevation	Touch Escape	Startle Response	Limb Grasp	Trunk Curl	Contact Righting	Vocalization	Unexpected Behaviors	Aggression	Tail Presence	Tail Length	Tail Thickness	Tail Morphology	Coat Color Back	Coat Color Head	Coat Color Abdomen	Coat Color Pattern Back	Coat Color Pattern Head	Coat Color Pattern Abdomen	Coat Hair Distribution Back	Coat Hair Distribution Head	Coat Hair Distribution Abdomen	Coat Hair Texture Appearance Back	Coat Hair Texture Appearance Head	Coat Hair Texture Appearance Abdomen	Forelimbs Position	Forelimbs Shape	Forelimbs Size	Hindlimbs Position	Hindlimbs Shape	Hindlimbs Size	Vibrissae Presence	Vibrissae Appearance	Head Size	Head Morphology	Ears
830391-442	hACE2.hTMPRSS2_KI	Bm660	DPBS	M	93	29.7	1	72	As expected	Absent	Absent	As expected	Fluid movement	As expected	Flees prior to touch	Present	Absent	Absent	Present	As expected	None	As expected	Present	As expected	As expected	As expected	As expected	As expected	As expected	As expected	As expected	As expected	As expected	As expected	As expected	Not as expected	As expected	As expected	As expected	As expected	As expected	As expected	As expected	As expected	As expected	As expected	As expected	As expected	As expected
830391-443	hACE2.hTMPRSS2_KI	Bm661	DPBS	M	93	28.5	1	72	As expected	Absent	Absent	As expected	Fluid movement	As expected	Flees prior to touch	Present	Absent	Absent	Present	As expected	None	As expected	Present	As expected	As expected	As expected	As expected	As expected	As expected	As expected	As expected	As expected	As expected	As expected	As expected	As expected	As expected	As expected	As expected	As expected	As expected	As expected	As expected	As expected	As expected	As expected	As expected	As expected	As expected
830391-450	hACE2.hTMPRSS2_KI	Bm662	DPBS	M	93	36.3	4	72	As expected	Absent	Absent	As expected	Fluid movement	As expected	Flees prior to touch	Present	Absent	Absent	Present	As expected	None	As expected	Present	As expected	As expected	As expected	As expected	As expected	As expected	As expected	As expected	As expected	As expected	As expected	As expected	As expected	As expected	As expected	As expected	As expected	As expected	As expected	As expected	As expected	As expected	As expected	As expected	As expected	As expected
830391-451	hACE2.hTMPRSS2_KI	Bm663	DPBS	M	93	36.4	2	72	As expected	Absent	Absent	As expected	Fluid movement	As expected	Flees prior to touch	Present	Absent	Absent	Present	As expected	None	As expected	Present	As expected	As expected	As expected	As expected	As expected	As expected	As expected	As expected	As expected	As expected	As expected	As expected	As expected	As expected	As expected	As expected	As expected	As expected	As expected	As expected	As expected	As expected	As expected	As expected	As expected	As expected
830391-483	hACE2.hTMPRSS2_KI	Bkt.so689	Omicron	M	93	34.4	3	72	As expected	Absent	Absent	As expected	Fluid movement	As expected	Flees prior to touch	Present	Absent	Absent	Present	As expected	None	As expected	Present	As expected	As expected	As expected	As expected	As expected	As expected	As expected	As expected	As expected	As expected	As expected	As expected	As expected	As expected	As expected	As expected	As expected	As expected	As expected	As expected	As expected	As expected	As expected	As expected	As expected	As expected
830391-484	hACE2.hTMPRSS2_KI	Bkt.so690	Omicron	M	93	33.5	1	72	As expected	Absent	Absent	As expected	Fluid movement	As expected	Flees prior to touch	Present	Present	Absent	Present	As expected	None	As expected	Present	As expected	As expected	As expected	As expected	As expected	As expected	As expected	As expected	As expected	As expected	As expected	As expected	As expected	As expected	As expected	As expected	As expected	As expected	As expected	As expected	As expected	As expected	As expected	As expected	As expected	As expected
830391-485	hACE2.hTMPRSS2_KI	Bkt.so691	Omicron	M	93	35	2	72	As expected	Absent	Absent	As expected	Fluid movement	As expected	Flees prior to touch	Present	Absent	Absent	Present	As expected	None	As expected	Present	As expected	As expected	As expected	As expected	As expected	As expected	As expected	As expected	As expected	As expected	As expected	As expected	As expected	As expected	As expected	As expected	As expected	As expected	As expected	As expected	As expected	As expected	As expected	As expected	As expected	As expected
830391-487	hACE2.hTMPRSS2_KI	Bkt.so693	Omicron	M	93	31.4	4	72	As expected	Absent	Absent	As expected	Fluid movement	As expected	Flees prior to touch	Present	Absent	Absent	Present	As expected	None	As expected	Present	As expected	As expected	As expected	As expected	As expected	As expected	As expected	As expected	As expected	As expected	As expected	As expected	As expected	As expected	As expected	As expected	As expected	As expected	As expected	As expected	As expected	As expected	As expected	As expected	As expected	As expected
830391-488	hACE2.hTMPRSS2_KI	Bkt.so694	Omicron	M	93	31.3	2	72	As expected	Absent	Absent	As expected	Fluid movement	As expected	Flees prior to touch	Present	Absent	Absent	Present	As expected	None	As expected	Present	As expected	As expected	As expected	As expected	As expected	As expected	As expected	As expected	As expected	As expected	As expected	As expected	As expected	As expected	As expected	As expected	As expected	As expected	As expected	As expected	As expected	As expected	As expected	As expected	As expected	As expected
830391-506	hACE2.hTMPRSS2_KI	Bkt.so698	Omicron	M	93	34	1	72	As expected	Absent	Absent	As expected	Fluid movement	As expected	Flees prior to touch	Present	Absent	Absent	Present	As expected	None	As expected	Present	As expected	As expected	As expected	As expected	As expected	As expected	As expected	As expected	As expected	As expected	As expected	As expected	As expected	As expected	As expected	As expected	As expected	As expected	As expected	As expected	As expected	As expected	As expected	As expected	As expected	As expected
830391-507	hACE2.hTMPRSS2_KI	Bkt.so699	Omicron	M	93	31.8	0	72	As expected	Absent	Absent	As expected	Fluid movement	As expected	Flees prior to touch	Present	Present	Absent	Present	As expected	None	As expected	Present	As expected	As expected	As expected	As expected	As expected	As expected	As expected	As expected	As expected	As expected	As expected	As expected	As expected	As expected	As expected	As expected	As expected	As expected	As expected	As expected	As expected	As expected	As expected	As expected	As expected	As expected
830391-508	hACE2.hTMPRSS2_KI	Bkt.so700	Omicron	M	93	31.9	2	72	As expected	Absent	Absent	As expected	Fluid movement	As expected	Flees prior to touch	Present	Absent	Absent	Present	As expected	None	As expected	Present	As expected	As expected	As expected	As expected	As expected	As expected	As expected	As expected	As expected	As expected	As expected	As expected	As expected	As expected	As expected	As expected	As expected	As expected	As expected	As expected	As expected	As expected	As expected	As expected	As expected	As expected
830391-453	hACE2.hTMPRSS2_KI	Bm671	DPBS	F	93	24.3	3	72	As expected	Absent	Absent	As expected	Fluid movement	As expected	Flees prior to touch	Present	Absent	Absent	Present	As expected	None	As expected	Present	As expected	As expected	As expected	As expected	As expected	As expected	As expected	As expected	As expected	As expected	Patches of baldness	As expected	As expected	As expected	As expected	As expected	As expected	As expected	As expected	As expected	As expected	Not as expected	As expected	As expected	As expected	As expected
830391-454	hACE2.hTMPRSS2_KI	Bm672	DPBS	F	93	24.6	11	72	As expected	Absent	Absent	As expected	Fluid movement	As expected	Flees prior to touch	Present	Absent	Absent	Present	As expected	None	As expected	Present	As expected	As expected	As expected	As expected	As expected	As expected	As expected	As expected	As expected	As expected	Patches of baldness	As expected	As expected	As expected	As expected	As expected	As expected	As expected	As expected	As expected	As expected	As expected	As expected	As expected	As expected	As expected
830391-455	hACE2.hTMPRSS2_KI	Bm673	DPBS	F	93	24.8	2	72	As expected	Absent	Absent	As expected	Fluid movement	As expected	Flees prior to touch	Present	Absent	Absent	Present	As expected	None	As expected	Present	As expected	As expected	As expected	As expected	As expected	As expected	As expected	As expected	As expected	As expected	Patches of baldness	As expected	As expected	As expected	As expected	As expected	As expected	As expected	As expected	As expected	As expected	Not as expected	As expected	As expected	As expected	As expected
830391-456	hACE2.hTMPRSS2_KI	Bm674	DPBS	F	93	24.3	5	72	As expected	Absent	Absent	As expected	Fluid movement	As expected	Flees prior to touch	Present	Absent	Absent	Present	As expected	None	As expected	Present	As expected	As expected	As expected	As expected	As expected	As expected	As expected	As expected	As expected	As expected	As expected	As expected	As expected	As expected	As expected	As expected	As expected	As expected	As expected	As expected	As expected	Not as expected	As expected	As expected	As expected	As expected
830391-496	hACE2.hTMPRSS2_KI	Bkt.so709	Omicron	F	93	36.1	5	72	As expected	Absent	Absent	As expected	Fluid movement	As expected	Flees prior to touch	Present	Absent	Absent	Present	As expected	None	As expected	Present	As expected	As expected	As expected	Agouti	Agouti	Agouti	As expected	As expected	As expected	As expected	As expected	As expected	As expected	As expected	As expected	As expected	As expected	As expected	As expected	As expected	As expected	As expected	As expected	As expected	As expected	As expected
830391-497	hACE2.hTMPRSS2_KI	Bkt.so710	Omicron	F	93	40.4	13	72	As expected	Absent	Absent	As expected	Fluid movement	As expected	Flees prior to touch	Present	Absent	Absent	Present	As expected	None	As expected	Present	As expected	As expected	As expected	As expected	As expected	As expected	As expected	As expected	As expected	As expected	As expected	As expected	As expected	As expected	As expected	As expected	As expected	As expected	As expected	As expected	As expected	As expected	As expected	As expected	As expected	As expected
830391-498	hACE2.hTMPRSS2_KI	Bkt.so711	Omicron	F	93	32.2	7	72	As expected	Absent	Absent	As expected	Fluid movement	As expected	Flees prior to touch	Present	Absent	Absent	Present	As expected	None	As expected	Present	As expected	As expected	As expected	As expected	As expected	As expected	As expected	As expected	As expected	As expected	As expected	As expected	As expected	As expected	As expected	As expected	As expected	As expected	As expected	As expected	As expected	As expected	As expected	As expected	As expected	As expected
830391-499	hACE2.hTMPRSS2_KI	Bkt.so712	Omicron	F	93	30.4	1	72	As expected	Absent	Absent	As expected	Fluid movement	As expected	Flees prior to touch	Present	Absent	Absent	Present	As expected	None	As expected	Present	As expected	As expected	As expected	As expected	As expected	As expected	As expected	As expected	As expected	As expected	As expected	As expected	As expected	As expected	As expected	As expected	As expected	As expected	As expected	As expected	As expected	As expected	As expected	As expected	As expected	As expected
830391-510	hACE2.hTMPRSS2_KI	Bkt.so713	Omicron	F	93	27.1	3	72	As expected	Absent	Absent	As expected	Fluid movement	As expected	Flees prior to touch	Present	Absent	Absent	Present	As expected	None	As expected	Present	As expected	As expected	As expected	As expected	As expected	As expected	As expected	As expected	As expected	As expected	Patches of baldness	As expected	As expected	As expected	As expected	As expected	As expected	As expected	As expected	As expected	As expected	As expected	As expected	As expected	As expected	As expected
830391-511	hACE2.hTMPRSS2_KI	Bkt.so714	Omicron	F	93	30.8	3	72	As expected	Absent	Absent	As expected	Fluid movement	As expected	Flees prior to touch	Present	Absent	Absent	Present	As expected	None	As expected	Present	As expected	As expected	As expected	As expected	As expected	As expected	As expected	As expected	As expected	As expected	Patches of baldness	Patches of baldness	As expected	As expected	As expected	As expected	As expected	As expected	As expected	As expected	As expected	As expected	As expected	As expected	As expected	As expected
830391-512	hACE2.hTMPRSS2_KI	Bkt.so715	Omicron	F	93	26.8	3	72	As expected	Absent	Absent	As expected	Fluid movement	As expected	Flees prior to touch	Present	Absent	Absent	Present	As expected	None	As expected	Present	As expected	As expected	As expected	As expected	As expected	As expected	As expected	As expected	As expected	As expected	As expected	As expected	As expected	As expected	As expected	As expected	As expected	As expected	As expected	As expected	As expected	As expected	As expected	As expected	As expected	As expected
830391-509	hACE2.hTMPRSS2_KI	Bkt.so720	Omicron	F	93	30.1	1	72	As expected	Absent	Absent	As expected	Fluid movement	As expected	Flees prior to touch	Present	Absent	Absent	Present	As expected	None	As expected	Present	As expected	As expected	As expected	As expected	As expected	As expected	As expected	As expected	As expected	Patches of baldness	As expected	As expected	As expected	As expected	As expected	As expected	As expected	As expected	As expected	As expected	As expected	As expected	As expected	As expected	As expected	As expected
Animal ID	Strain	HW-ID	Inoculation	Sex	Day	Weight (g)	Locomotor Activity	Temperature (F)	Activity Body Position	Tremor	Head Bobbing	Transfer Arousal	Gait	Tail Elevation	Touch Escape	Startle Response	Limb Grasp	Trunk Curl	Contact Righting	Vocalization	Unexpected Behaviors	Aggression	Tail Presence	Tail Length	Tail Thickness	Tail Morphology	Coat Color Back	Coat Color Head	Coat Color Abdomen	Coat Color Pattern Back	Coat Color Pattern Head	Coat Color Pattern Abdomen	Coat Hair Distribution Back	Coat Hair Distribution Head	Coat Hair Distribution Abdomen	Coat Hair Texture Appearance Back	Coat Hair Texture Appearance Head	Coat Hair Texture Appearance Abdomen	Forelimbs Position	Forelimbs Shape	Forelimbs Size	Hindlimbs Position	Hindlimbs Shape	Hindlimbs Size	Vibrissae Presence	Vibrissae Appearance	Head Size	Head Morphology	Ears
830391-442	hACE2.hTMPRSS2_KI	Bm660	DPBS	M	123	32.1	1	71.2	As expected	Absent	Absent	As expected	Fluid movement	As expected	Flees prior to touch	Present	Absent	Absent	Present	As expected	None	As expected	Present	As expected	As expected	As expected	As expected	As expected	As expected	As expected	As expected	As expected	As expected	As expected	As expected	As expected	As expected	As expected	As expected	As expected	As expected	As expected	As expected	As expected	As expected	As expected	As expected	As expected	As expected
830391-443	hACE2.hTMPRSS2_KI	Bm661	DPBS	M	123	30.5	8	71.2	As expected	Absent	Absent	As expected	Fluid movement	As expected	Flees prior to touch	Present	Absent	Absent	Present	As expected	None	As expected	Present	As expected	As expected	As expected	As expected	As expected	As expected	As expected	As expected	As expected	As expected	As expected	As expected	As expected	As expected	As expected	As expected	As expected	As expected	As expected	As expected	As expected	As expected	As expected	As expected	As expected	As expected
830391-450	hACE2.hTMPRSS2_KI	Bm662	DPBS	M	123	37.9	2	71.2	As expected	Absent	Absent	As expected	Fluid movement	As expected	Flees prior to touch	Present	Absent	Absent	Present	As expected	None	As expected	Present	As expected	As expected	As expected	As expected	As expected	As expected	As expected	As expected	As expected	As expected	As expected	As expected	As expected	As expected	As expected	As expected	As expected	As expected	As expected	As expected	As expected	As expected	As expected	As expected	As expected	As expected
830391-451	hACE2.hTMPRSS2_KI	Bm663	DPBS	M	123	38.9	6	71.2	As expected	Absent	Absent	As expected	Fluid movement	As expected	Flees prior to touch	Present	Absent	Absent	Present	As expected	None	As expected	Present	As expected	As expected	As expected	As expected	As expected	As expected	As expected	As expected	As expected	As expected	As expected	As expected	As expected	As expected	As expected	As expected	As expected	As expected	As expected	As expected	As expected	As expected	As expected	As expected	As expected	As expected
830391-483	hACE2.hTMPRSS2_KI	Bkt.so689	Omicron	M	123	34.5	3	71.2	As expected	Absent	Absent	As expected	Fluid movement	As expected	Flees prior to touch	Present	Absent	Absent	Present	As expected	None	As expected	Present	As expected	As expected	As expected	As expected	As expected	As expected	As expected	As expected	As expected	As expected	As expected	As expected	As expected	As expected	As expected	As expected	As expected	As expected	As expected	As expected	As expected	As expected	As expected	As expected	As expected	As expected
830391-484	hACE2.hTMPRSS2_KI	Bkt.so690	Omicron	M	123	34.9	2	71.2	As expected	Absent	Absent	As expected	Fluid movement	As expected	Flees prior to touch	Present	Absent	Absent	Present	As expected	None	As expected	Present	As expected	As expected	As expected	As expected	As expected	As expected	As expected	As expected	As expected	As expected	As expected	As expected	As expected	As expected	As expected	As expected	As expected	As expected	As expected	As expected	As expected	As expected	As expected	As expected	As expected	As expected
830391-485	hACE2.hTMPRSS2_KI	Bkt.so691	Omicron	M	123	35.5	0	71.2	As expected	Absent	Absent	As expected	Fluid movement	As expected	Flees prior to touch	Present	Absent	Absent	Present	As expected	None	As expected	Present	As expected	As expected	As expected	As expected	As expected	As expected	As expected	As expected	As expected	As expected	As expected	As expected	As expected	As expected	As expected	As expected	As expected	As expected	As expected	As expected	As expected	As expected	As expected	As expected	As expected	As expected
830391-487	hACE2.hTMPRSS2_KI	Bkt.so693	Omicron	M	123	32.6	3	71.2	As expected	Absent	Absent	As expected	Fluid movement	As expected	Flees prior to touch	Present	Absent	Absent	Present	As expected	None	As expected	Present	As expected	As expected	As expected	As expected	As expected	As expected	As expected	As expected	As expected	As expected	As expected	As expected	As expected	As expected	As expected	As expected	As expected	As expected	As expected	As expected	As expected	As expected	As expected	As expected	As expected	As expected
830391-488	hACE2.hTMPRSS2_KI	Bkt.so694	Omicron	M	123	32	2	71.2	As expected	Absent	Absent	As expected	Fluid movement	As expected	Flees prior to touch	Present	Absent	Absent	Present	As expected	None	As expected	Present	As expected	As expected	As expected	As expected	As expected	As expected	As expected	As expected	As expected	As expected	As expected	As expected	As expected	As expected	As expected	As expected	As expected	As expected	As expected	As expected	As expected	As expected	As expected	As expected	As expected	As expected
830391-506	hACE2.hTMPRSS2_KI	Bkt.so698	Omicron	M	123	34.1	0	71.2	As expected	Absent	Absent	As expected	Fluid movement	As expected	Flees prior to touch	Present	Absent	Absent	Present	As expected	None	As expected	Present	As expected	As expected	As expected	As expected	As expected	As expected	As expected	As expected	As expected	As expected	As expected	As expected	As expected	As expected	As expected	As expected	As expected	As expected	As expected	As expected	As expected	As expected	As expected	As expected	As expected	As expected
830391-507	hACE2.hTMPRSS2_KI	Bkt.so699	Omicron	M	123	31.9	0	71.2	As expected	Absent	Absent	As expected	Fluid movement	As expected	Flees prior to touch	Present	Absent	Absent	Present	As expected	None	As expected	Present	As expected	As expected	As expected	As expected	As expected	As expected	As expected	As expected	As expected	As expected	As expected	As expected	As expected	As expected	As expected	As expected	As expected	As expected	As expected	As expected	As expected	As expected	As expected	As expected	As expected	As expected
830391-508	hACE2.hTMPRSS2_KI	Bkt.so700	Omicron	M	123	31.5	6	71.2	As expected	Absent	Absent	As expected	Fluid movement	As expected	Flees prior to touch	Present	Absent	Absent	Present	As expected	None	As expected	Present	As expected	As expected	As expected	As expected	As expected	As expected	As expected	As expected	As expected	As expected	As expected	As expected	As expected	As expected	As expected	As expected	As expected	As expected	As expected	As expected	As expected	As expected	As expected	As expected	As expected	As expected
830391-453	hACE2.hTMPRSS2_KI	Bm671	DPBS	F	123	24.8	3	71.2	As expected	Absent	Absent	As expected	Fluid movement	As expected	Flees prior to touch	Present	Absent	Absent	Present	As expected	None	As expected	Present	As expected	As expected	As expected	As expected	As expected	As expected	As expected	As expected	As expected	As expected	Patches of baldness	As expected	As expected	As expected	As expected	As expected	As expected	As expected	As expected	As expected	As expected	Not as expected	As expected	As expected	As expected	As expected
830391-454	hACE2.hTMPRSS2_KI	Bm672	DPBS	F	123	27.4	3	71.2	As expected	Absent	Absent	As expected	Fluid movement	As expected	Flees prior to touch	Present	Absent	Absent	Present	As expected	None	As expected	Present	As expected	As expected	As expected	As expected	As expected	As expected	As expected	As expected	As expected	As expected	As expected	As expected	As expected	As expected	As expected	As expected	As expected	As expected	As expected	As expected	As expected	As expected	As expected	As expected	As expected	As expected
830391-455	hACE2.hTMPRSS2_KI	Bm673	DPBS	F	123	26.1	3	71.2	As expected	Absent	Absent	As expected	Fluid movement	As expected	Flees prior to touch	Present	Present	Absent	Present	As expected	None	As expected	Present	As expected	As expected	As expected	As expected	As expected	As expected	As expected	As expected	As expected	As expected	As expected	As expected	As expected	As expected	As expected	As expected	As expected	As expected	As expected	As expected	As expected	Not as expected	As expected	As expected	As expected	As expected
830391-456	hACE2.hTMPRSS2_KI	Bm674	DPBS	F	123	25.1	7	71.2	As expected	Absent	Absent	As expected	Fluid movement	As expected	Flees prior to touch	Present	Absent	Absent	Present	As expected	None	As expected	Present	As expected	As expected	As expected	As expected	As expected	As expected	As expected	As expected	As expected	As expected	As expected	As expected	As expected	As expected	As expected	As expected	As expected	As expected	As expected	As expected	As expected	Not as expected	As expected	As expected	As expected	As expected
830391-496	hACE2.hTMPRSS2_KI	Bkt.so709	Omicron	F	123	36.5	5	71.2	As expected	Absent	Absent	As expected	Fluid movement	As expected	Flees prior to touch	Present	Absent	Absent	Present	As expected	None	As expected	Present	As expected	As expected	As expected	Agouti	Agouti	Agouti	As expected	As expected	As expected	As expected	As expected	As expected	As expected	As expected	As expected	As expected	As expected	As expected	As expected	As expected	As expected	As expected	As expected	As expected	As expected	As expected
830391-497	hACE2.hTMPRSS2_KI	Bkt.so710	Omicron	F	123	42.7	3	71.2	As expected	Absent	Absent	As expected	Fluid movement	As expected	Flees prior to touch	Present	Absent	Absent	Present	As expected	None	As expected	Present	As expected	As expected	As expected	As expected	As expected	As expected	As expected	As expected	As expected	As expected	As expected	As expected	As expected	As expected	As expected	As expected	As expected	As expected	As expected	As expected	As expected	As expected	As expected	As expected	As expected	As expected
830391-498	hACE2.hTMPRSS2_KI	Bkt.so711	Omicron	F	123	32.7	12	71.2	As expected	Absent	Absent	As expected	Fluid movement	As expected	Flees prior to touch	Present	Absent	Absent	Present	As expected	None	As expected	Present	As expected	As expected	As expected	As expected	As expected	As expected	As expected	As expected	As expected	As expected	As expected	As expected	As expected	As expected	As expected	As expected	As expected	As expected	As expected	As expected	As expected	As expected	As expected	As expected	As expected	As expected
830391-499	hACE2.hTMPRSS2_KI	Bkt.so712	Omicron	F	123	32.3	0	71.2	As expected	Absent	Absent	As expected	Fluid movement	As expected	Flees prior to touch	Present	Absent	Absent	Present	As expected	None	As expected	Present	As expected	As expected	As expected	As expected	As expected	As expected	As expected	As expected	As expected	As expected	As expected	As expected	As expected	As expected	As expected	As expected	As expected	As expected	As expected	As expected	As expected	As expected	As expected	As expected	As expected	As expected
830391-510	hACE2.hTMPRSS2_KI	Bkt.so713	Omicron	F	123	28	4	71.2	As expected	Absent	Absent	As expected	Fluid movement	As expected	Flees prior to touch	Present	Absent	Absent	Present	As expected	None	As expected	Present	As expected	As expected	As expected	As expected	As expected	As expected	As expected	As expected	As expected	Patches of baldness	Patches of baldness	As expected	As expected	As expected	As expected	As expected	As expected	As expected	As expected	As expected	As expected	As expected	As expected	As expected	As expected	As expected
830391-511	hACE2.hTMPRSS2_KI	Bkt.so714	Omicron	F	123	32.9	2	71.2	As expected	Absent	Absent	As expected	Fluid movement	As expected	Flees prior to touch	Present	Present	Absent	Present	As expected	None	As expected	Present	As expected	As expected	As expected	As expected	As expected	As expected	As expected	As expected	As expected	As expected	Patches of baldness	Patches of baldness	As expected	As expected	As expected	As expected	As expected	As expected	As expected	As expected	As expected	As expected	As expected	As expected	As expected	As expected
830391-512	hACE2.hTMPRSS2_KI	Bkt.so715	Omicron	F	123	28.7	5	71.2	As expected	Absent	Absent	As expected	Fluid movement	As expected	Flees prior to touch	Present	Absent	Absent	Present	As expected	None	As expected	Present	As expected	As expected	As expected	As expected	As expected	As expected	As expected	As expected	As expected	As expected	As expected	As expected	As expected	As expected	As expected	As expected	As expected	As expected	As expected	As expected	As expected	As expected	As expected	As expected	As expected	As expected
830391-509	hACE2.hTMPRSS2_KI	Bkt.so720	Omicron	F	123	30.1	2	71.2	As expected	Absent	Absent	As expected	Fluid movement	As expected	Flees prior to touch	Present	Absent	Absent	Present	As expected	None	As expected	Present	As expected	As expected	As expected	As expected	As expected	As expected	As expected	As expected	As expected	Patches of baldness	As expected	As expected	As expected	As expected	As expected	As expected	As expected	As expected	As expected	As expected	As expected	As expected	As expected	As expected	As expected	As expected
Animal ID	Strain	HW-ID	Inoculation	Sex	Day	Weight (g)	Locomotor Activity	Temperature (F)	Activity Body Position	Tremor	Head Bobbing	Transfer Arousal	Gait	Tail Elevation	Touch Escape	Startle Response	Limb Grasp	Trunk Curl	Contact Righting	Vocalization	Unexpected Behaviors	Aggression	Tail Presence	Tail Length	Tail Thickness	Tail Morphology	Coat Color Back	Coat Color Head	Coat Color Abdomen	Coat Color Pattern Back	Coat Color Pattern Head	Coat Color Pattern Abdomen	Coat Hair Distribution Back	Coat Hair Distribution Head	Coat Hair Distribution Abdomen	Coat Hair Texture Appearance Back	Coat Hair Texture Appearance Head	Coat Hair Texture Appearance Abdomen	Forelimbs Position	Forelimbs Shape	Forelimbs Size	Hindlimbs Position	Hindlimbs Shape	Hindlimbs Size	Vibrissae Presence	Vibrissae Appearance	Head Size	Head Morphology	Ears
830391-442	hACE2.hTMPRSS2_KI	Bm660	DPBS	M	151	32.4	0	71.8	As expected	Absent	Absent	As expected	Fluid movement	As expected	Flees prior to touch	Present	Absent	Absent	Present	As expected	None	As expected	Present	As expected	As expected	As expected	As expected	As expected	As expected	As expected	As expected	As expected	As expected	As expected	As expected	Not as expected	As expected	As expected	As expected	As expected	As expected	As expected	As expected	As expected	As expected	As expected	As expected	As expected	As expected
830391-443	hACE2.hTMPRSS2_KI	Bm661	DPBS	M	151	30.2	3	71.8	As expected	Absent	Absent	As expected	Fluid movement	As expected	Flees prior to touch	Present	Absent	Absent	Present	As expected	None	As expected	Present	As expected	As expected	As expected	As expected	As expected	As expected	As expected	As expected	As expected	As expected	As expected	As expected	As expected	As expected	As expected	As expected	As expected	As expected	As expected	As expected	As expected	As expected	As expected	As expected	As expected	As expected
830391-450	hACE2.hTMPRSS2_KI	Bm662	DPBS	M	151	39.6	0	71.8	As expected	Absent	Absent	As expected	Fluid movement	As expected	Flees prior to touch	Present	Absent	Absent	Present	As expected	None	As expected	Present	As expected	As expected	As expected	As expected	As expected	As expected	As expected	As expected	As expected	As expected	As expected	As expected	As expected	As expected	As expected	As expected	As expected	As expected	As expected	As expected	As expected	As expected	As expected	As expected	As expected	As expected
830391-451	hACE2.hTMPRSS2_KI	Bm663	DPBS	M	151	41.3	9	71.8	As expected	Absent	Absent	As expected	Fluid movement	As expected	Flees prior to touch	Present	Absent	Absent	Present	As expected	None	As expected	Present	As expected	As expected	As expected	As expected	As expected	As expected	As expected	As expected	As expected	As expected	As expected	As expected	As expected	As expected	As expected	As expected	As expected	As expected	As expected	As expected	As expected	As expected	As expected	As expected	As expected	As expected
830391-483	hACE2.hTMPRSS2_KI	Bkt.so689	Omicron	M	151	37.9	3	71.8	As expected	Absent	Absent	As expected	Fluid movement	As expected	Flees prior to touch	Present	Absent	Absent	Present	As expected	None	As expected	Present	As expected	As expected	As expected	As expected	As expected	As expected	As expected	As expected	As expected	As expected	As expected	As expected	As expected	As expected	As expected	As expected	As expected	As expected	As expected	As expected	As expected	As expected	As expected	As expected	As expected	As expected
830391-484	hACE2.hTMPRSS2_KI	Bkt.so690	Omicron	M	151	37.4	2	71.8	As expected	Absent	Absent	As expected	Fluid movement	As expected	Flees prior to touch	Present	Absent	Absent	Present	As expected	None	As expected	Present	As expected	As expected	As expected	As expected	As expected	As expected	As expected	As expected	As expected	As expected	As expected	As expected	As expected	As expected	As expected	As expected	As expected	As expected	As expected	As expected	As expected	As expected	As expected	As expected	As expected	As expected
830391-485	hACE2.hTMPRSS2_KI	Bkt.so691	Omicron	M	151	36.3	1	71.8	As expected	Absent	Absent	As expected	Fluid movement	As expected	Flees prior to touch	Present	Absent	Absent	Present	As expected	None	As expected	Present	As expected	As expected	As expected	As expected	As expected	As expected	As expected	As expected	As expected	As expected	As expected	As expected	As expected	As expected	As expected	As expected	As expected	As expected	As expected	As expected	As expected	As expected	As expected	As expected	As expected	As expected
830391-487	hACE2.hTMPRSS2_KI	Bkt.so693	Omicron	M	151	32.4	0	71.8	As expected	Absent	Absent	As expected	Fluid movement	As expected	Flees prior to touch	Present	Present	Absent	Present	As expected	None	As expected	Present	As expected	As expected	As expected	As expected	As expected	As expected	As expected	As expected	As expected	As expected	As expected	As expected	As expected	As expected	As expected	As expected	As expected	As expected	As expected	As expected	As expected	As expected	As expected	As expected	As expected	As expected
830391-488	hACE2.hTMPRSS2_KI	Bkt.so694	Omicron	M	151	32.5	1	71.8	As expected	Absent	Absent	As expected	Fluid movement	As expected	Flees prior to touch	Present	Absent	Absent	Present	As expected	None	As expected	Present	As expected	As expected	As expected	As expected	As expected	As expected	As expected	As expected	As expected	As expected	As expected	As expected	As expected	As expected	As expected	As expected	As expected	As expected	As expected	As expected	As expected	As expected	As expected	As expected	As expected	As expected
830391-506	hACE2.hTMPRSS2_KI	Bkt.so698	Omicron	M	151	35.9	0	71.8	As expected	Absent	Absent	As expected	Fluid movement	As expected	Flees prior to touch	Present	Absent	Absent	Present	As expected	None	As expected	Present	As expected	As expected	As expected	As expected	As expected	As expected	As expected	As expected	As expected	As expected	As expected	As expected	As expected	As expected	As expected	As expected	As expected	As expected	As expected	As expected	As expected	As expected	As expected	As expected	As expected	As expected
830391-507	hACE2.hTMPRSS2_KI	Bkt.so699	Omicron	M	151	33.7	0	71.8	As expected	Absent	Absent	As expected	Fluid movement	As expected	Flees prior to touch	Present	Absent	Absent	Present	As expected	None	As expected	Present	As expected	As expected	As expected	As expected	As expected	As expected	As expected	As expected	As expected	As expected	As expected	As expected	As expected	As expected	As expected	As expected	As expected	As expected	As expected	As expected	As expected	As expected	As expected	As expected	As expected	As expected
830391-508	hACE2.hTMPRSS2_KI	Bkt.so700	Omicron	M	151	31.8	4	71.8	As expected	Absent	Absent	As expected	Fluid movement	As expected	Flees prior to touch	Present	Absent	Absent	Present	As expected	None	As expected	Present	As expected	As expected	As expected	As expected	As expected	As expected	As expected	As expected	As expected	As expected	As expected	As expected	As expected	As expected	As expected	As expected	As expected	As expected	As expected	As expected	As expected	As expected	As expected	As expected	As expected	As expected
830391-453	hACE2.hTMPRSS2_KI	Bm671	DPBS	F	151	28.9	5	71.8	As expected	Absent	Absent	As expected	Fluid movement	As expected	Flees prior to touch	Present	Absent	Absent	Present	As expected	None	As expected	Present	As expected	As expected	As expected	As expected	As expected	As expected	As expected	As expected	As expected	As expected	Patches of baldness	As expected	As expected	As expected	As expected	As expected	As expected	As expected	As expected	As expected	As expected	Not as expected	As expected	As expected	As expected	As expected
830391-454	hACE2.hTMPRSS2_KI	Bm672	DPBS	F	151	29.9	3	71.8	As expected	Absent	Absent	As expected	Fluid movement	As expected	Flees prior to touch	Present	Absent	Absent	Present	As expected	None	As expected	Present	As expected	As expected	As expected	As expected	As expected	As expected	As expected	As expected	As expected	As expected	As expected	As expected	As expected	As expected	As expected	As expected	As expected	As expected	As expected	As expected	As expected	As expected	As expected	As expected	As expected	As expected
830391-455	hACE2.hTMPRSS2_KI	Bm673	DPBS	F	151	30.1	4	71.8	As expected	Absent	Absent	As expected	Fluid movement	As expected	Flees prior to touch	Present	Absent	Absent	Present	As expected	None	As expected	Present	As expected	As expected	As expected	As expected	As expected	As expected	As expected	As expected	As expected	As expected	As expected	As expected	As expected	As expected	As expected	As expected	As expected	As expected	As expected	As expected	As expected	Not as expected	As expected	As expected	As expected	As expected
830391-456	hACE2.hTMPRSS2_KI	Bm674	DPBS	F	151	28.8	14	71.8	As expected	Absent	Absent	As expected	Fluid movement	As expected	Flees prior to touch	Present	Absent	Absent	Present	As expected	None	As expected	Present	As expected	As expected	As expected	As expected	As expected	As expected	As expected	As expected	As expected	As expected	As expected	As expected	As expected	As expected	As expected	As expected	As expected	As expected	As expected	As expected	As expected	Not as expected	As expected	As expected	As expected	As expected
830391-496	hACE2.hTMPRSS2_KI	Bkt.so709	Omicron	F	151	40.6	3	71.8	As expected	Absent	Absent	As expected	Fluid movement	As expected	Flees prior to touch	Present	Absent	Absent	Present	As expected	None	As expected	Present	As expected	As expected	As expected	Agouti	Agouti	Agouti	As expected	As expected	As expected	As expected	As expected	As expected	As expected	As expected	As expected	As expected	As expected	As expected	As expected	As expected	As expected	As expected	As expected	As expected	As expected	As expected
830391-497	hACE2.hTMPRSS2_KI	Bkt.so710	Omicron	F	151	47.1	2	71.8	As expected	Absent	Absent	As expected	Fluid movement	As expected	Flees prior to touch	Present	Absent	Absent	Present	As expected	None	As expected	Present	As expected	As expected	As expected	As expected	As expected	As expected	As expected	As expected	As expected	As expected	As expected	As expected	As expected	As expected	As expected	As expected	As expected	As expected	As expected	As expected	As expected	As expected	As expected	As expected	As expected	As expected
830391-498	hACE2.hTMPRSS2_KI	Bkt.so711	Omicron	F	151	36.5	10	71.8	As expected	Absent	Absent	As expected	Fluid movement	As expected	Flees prior to touch	Present	Absent	Absent	Present	As expected	None	As expected	Present	As expected	As expected	As expected	As expected	As expected	As expected	As expected	As expected	As expected	As expected	As expected	As expected	As expected	As expected	As expected	As expected	As expected	As expected	As expected	As expected	As expected	As expected	As expected	As expected	As expected	As expected
830391-499	hACE2.hTMPRSS2_KI	Bkt.so712	Omicron	F	151	34.6	0	71.8	As expected	Absent	Absent	As expected	Fluid movement	As expected	Flees prior to touch	Present	Absent	Absent	Present	As expected	None	As expected	Present	As expected	As expected	As expected	As expected	As expected	As expected	As expected	As expected	As expected	As expected	As expected	As expected	As expected	As expected	As expected	As expected	As expected	As expected	As expected	As expected	As expected	As expected	As expected	As expected	As expected	As expected
830391-510	hACE2.hTMPRSS2_KI	Bkt.so713	Omicron	F	151	29.8	2	71.8	As expected	Absent	Absent	As expected	Fluid movement	As expected	Flees prior to touch	Present	Absent	Absent	Present	As expected	None	As expected	Present	As expected	As expected	As expected	As expected	As expected	As expected	As expected	As expected	As expected	Patches of baldness	Patches of baldness	As expected	As expected	As expected	As expected	As expected	As expected	As expected	As expected	As expected	As expected	As expected	As expected	As expected	As expected	As expected
830391-511	hACE2.hTMPRSS2_KI	Bkt.so714	Omicron	F	151	36.8	1	71.8	As expected	Absent	Absent	As expected	Fluid movement	As expected	Flees prior to touch	Present	Absent	Absent	Present	As expected	None	As expected	Present	As expected	As expected	As expected	As expected	As expected	As expected	As expected	As expected	As expected	Patches of baldness	Patches of baldness	Patches of baldness	As expected	As expected	As expected	As expected	As expected	As expected	As expected	As expected	As expected	As expected	As expected	As expected	As expected	As expected
830391-512	hACE2.hTMPRSS2_KI	Bkt.so715	Omicron	F	151	33.8	3	71.8	As expected	Absent	Absent	As expected	Fluid movement	As expected	Flees prior to touch	Present	Absent	Absent	Present	As expected	None	As expected	Present	As expected	As expected	As expected	As expected	As expected	As expected	As expected	As expected	As expected	As expected	As expected	As expected	As expected	As expected	As expected	As expected	As expected	As expected	As expected	As expected	As expected	As expected	As expected	As expected	As expected	As expected
830391-509	hACE2.hTMPRSS2_KI	Bkt.so720	Omicron	F	151	31.8	1	71.8	As expected	Absent	Absent	As expected	Fluid movement	As expected	Flees prior to touch	Present	Absent	Absent	Present	As expected	None	As expected	Present	As expected	As expected	As expected	As expected	As expected	As expected	As expected	As expected	As expected	Patches of baldness	As expected	As expected	As expected	As expected	As expected	As expected	As expected	As expected	As expected	As expected	As expected	As expected	As expected	As expected	As expected	As expected
[truncated: 38 more columns]
