# Supplementary material for: Establishment and characterization of an hACE2/hTMPRSS2 knock-in mouse model to study SARS-CoV-2
Source: Front Immunol. 2024 Jul 10;15:1428711. doi: 10.3389/fimmu.2024.1428711 (PMC11266032; doi:10.3389/fimmu.2024.1428711)
Supplement: Supplementary Table 3 — ECG measurements for each mouse. [file Table_3.xlsx]

## Sheet: Sheet1
hACE2/hTMPRSS2 females: DBPS inoculation																			hACE2/hTMPRSS2 males: DBPS inoculation
FEMALES			n=3																MALES	n=3
			Baseline		Day 3		Day 15		Day 30		Day 57		DAY 92		DAY 122		DAY 150		Baseline		Day 3		Day 15		Day 30		Day 57		DAY 92		DAY 122		DAY 150
ABB	Defintion	Units	Mean	SD	Mean	SD	Mean	SD	Mean	SD	Mean	SD	Mean	SD	Mean	SD	Mean	SD	Mean	SD	Mean	SD	Mean	SD	Mean	SD	Mean	SD	Mean	SD	Mean	SD	Mean	SD
RESP	Respiration	BrPM	66.711	15.065	79.078	12.837	92.633	15.636	82.911	10.936	100.2	1.714	92.989	13.734	107.989	5.967	116.667	7.024	62.411	16.984	82.6	19.24	86.8	7.709	80.122	21.728	97.011	0.615	108.778	14.723	106.711	25.384	107.178	19.237
HR	Heart rate	Bpm	398	16.823	397	50.269	417.667	44.411	427	30.806	395.333	24.906	383.333	17.039	437	10.536	419.333	12.423	380.667	44.859	385	43.347	432.333	67.263	445	48.693	407.333	36.474	401	55.651	440	26.211	447.333	28.746
dRR	RR-interval	msec	35.194	5.321	40.938	14.809	35.153	7.39	35.925	3.164	37.045	3.376	46.362	9.162	35.607	5.673	37.655	7.338	37.629	1.831	48.569	10.827	30.235	5.464	33.986	14.834	56.102	3.828	52.688	15.462	37.247	15.557	45.276	4.607
PR	P-R interval	msec	40.625	1.501	40.79	0.548	40.764	1.088	40.718	0.615	41.129	1.008	42.634	0.745	41.858	1.8	43.212	4.161	40.057	1.123	38.772	2.878	39.737	1.509	38.506	0.548	40.316	1.909	39.16	2.218	39.571	1.087	38.191	1.993
SP02	oxygen sat	%	97.768	2.784	99.197	0.886	98.875	0.624	96.471	1.12	98.366	1.237	98.145	1.606	97.988	0.352	98.288	1.191	98.298	1.17	98.965	1.331	98.234	0.81	98.139	1.598	97.31	1.42	95.899	1.358	97.117	0.889	96.334	1.208
RRint	R-R interval	msec	150.912	6.112	152.666	18.286	144.803	14.854	141.065	10.288	152.239	9.251	156.835	7.036	137.375	3.394	143.174	4.321	159.079	17.596	157.113	16.692	141.244	23.204	136.047	15.295	148.14	13.741	151.366	20.177	136.74	8.4	134.488	8.635
QRS	QRS duration	msec	7.811	0.32	8.099	0.151	7.935	0.284	8.031	0.547	8.545	0.358	8.604	0.819	7.949	0.562	8.394	0.538	8.067	1.025	8.537	0.985	7.884	0.473	7.268	0.555	8.03	1.123	8.476	1.33	8.425	1.749	8.301	1.593
QT	Q-T interval	msec	19.228	1.896	19.452	1.413	19.742	0.385	21.279	0.417	21.942	1.337	21.05	0.527	21.619	1.984	20.944	0.863	16.15	0.202	19.001	3.728	16.338	2.714	16.175	1.365	17.099	1.509	18.851	1.112	16.941	1.471	18.733	1.354
QTc	Q-Tc interval,correted	msec	49.58	5.858	50.129	6.826	52.027	2.73	56.753	2.957	56.277	3.381	53.208	2.495	58.299	4.731	55.365	2.42	40.644	2.873	48.429	12.399	44.119	10.625	44.106	5.963	44.41	1.95	48.77	5.651	45.862	4.359	51.216	5.193
QR	Q-R interval	msec	5.052	0.432	5.202	0.294	5.053	0.204	5.306	0.118	5.668	0.074	5.463	0.117	5.214	0.146	5.499	0.218	5.31	0.652	5.292	0.83	5.272	0.399	4.827	0.575	5.573	1.11	5.979	1.212	5.054	0.265	5.863	1.112
ST	ST segment	msec	1.977	0.557	1.814	0.397	2.063	0.152	1.399	0.218	1.321	0.495	1.555	0.111	1.255	0.411	1.009	0.505	1.619	0.5	2.021	0.806	2.135	1.16	1.939	1.016	1.671	0.807	1.108	0.163	1.322	0.491	1.068	0.502
Tdura	T duration	msec	9.44	2.383	9.538	1.766	9.744	0.751	11.85	0.639	12.075	1.435	10.891	1.299	12.416	2.205	11.541	0.79	6.463	1.563	8.442	2.575	6.319	1.418	6.968	0.249	7.398	0.645	9.266	1.187	7.194	1.588	9.364	1.54
Pdura	P duration	msec	7.585	0.486	8.343	1.002	7.725	1.186	7.359	0.572	6.804	1.438	7.143	0.488	6.558	1.385	7.656	0.644	9.121	0.786	9.472	0.502	8.568	1.719	8.021	1.526	8.907	2.674	7.797	2.001	7.944	0.497	7.549	1.676
TPdura	T-P duration	msec	-29.408	4.327	-29.426	5.461	-31.302	4.027	-33.497	2.89	-32.293	2.92	-31.944	1.494	-35.662	0.612	-35.132	5.125	-24.149	2.6	-25.862	6.716	-27.389	6.658	-26.798	4.357	-27.154	3.149	-27.307	5.604	-28.579	1.364	-29.545	2.461
Pamp	P amplitude	msec	0.221	0.054	0.195	0.097	0.218	0.064	0.205	0.054	0.177	0.045	0.174	0.005	0.193	0.029	0.167	0.047	0.249	0.026	0.22	0.073	0.257	0.043	0.244	0.038	0.236	0.033	0.244	0.046	0.256	0.015	0.238	0.031
Qamp	Q amplitude	msec	-0.277	0.06	-0.293	0.145	-0.28	0.109	-0.252	0.058	-0.212	0.071	-0.209	0.043	-0.228	0.066	-0.206	0.045	-0.156	0.038	-0.151	0.06	-0.095	0.014	-0.15	0.078	-0.119	0.038	-0.137	0.047	-0.124	0.026	-0.133	0.044
Ramp	R amplitude	msec	3.967	0.739	3.974	0.383	3.723	0.206	3.997	0.273	3.592	0.314	3.663	0.699	3.575	0.424	3.185	0.06	3.157	0.214	2.721	0.194	2.884	0.283	3.206	0.564	3.061	0.416	3.109	0.932	2.728	0.652	2.41	0.743
Samp	S amplitude	msec	-1.094	0.186	-1.061	0.284	-1.189	0.226	-1.144	0.29	-0.997	0.289	-1.165	0.233	-0.991	0.273	-0.777	0.31	-0.547	0.127	-0.609	0.403	-1.012	0.433	-1.066	0.372	-0.996	0.346	-0.824	0.413	-0.783	0.602	-0.592	0.436
Tamp	T amplitude	msec	0.295	0.126	0.345	0.186	0.305	0.061	0.493	0.085	0.43	0.139	0.401	0.101	0.526	0.188	0.429	0.058	0.221	0.096	0.385	0.309	0.406	0.382	0.364	0.29	0.246	0.044	0.468	0.097	0.286	0.071	0.377	0.121
Qramp	Q-R amplitude	msec	4.244	0.696	4.267	0.497	4.002	0.144	4.249	0.218	3.804	0.31	3.872	0.712	3.803	0.411	3.39	0.033	3.313	0.253	2.873	0.253	2.979	0.273	3.356	0.642	3.18	0.454	3.246	0.979	2.853	0.656	2.544	0.787
Tarea	T area		1.481	0.89	1.705	1.143	1.524	0.402	2.827	0.668	2.592	0.929	2.202	0.708	3.206	1.386	2.505	0.508	0.817	0.459	1.589	1.473	1.371	1.343	1.222	0.826	0.946	0.154	2.232	1.004	1.184	0.579	1.913	0.981
hACE2/hTMPRSS2 females: Omicron (B.1.1.529) inoculation																			hACE2/hTMPRSS2 males: Omicron (B.1.1.529) inoculation
FEMALES			n=6																MALES	n=6
			Baseline		Day 3		Day 15		Day 30		Day 57		DAY 92		DAY 122		DAY 150		Baseline		Day 3		Day 15		Day 30		Day 57		DAY 92		DAY 122		DAY 150
			Mean	SD	Mean	SD	Mean	SD	Mean	SD	Mean	SD	Mean	SD	Mean	SD	Mean	SD	Mean	SD	Mean	SD	Mean	SD	Mean	SD	Mean	SD	Mean	SD	Mean	SD	Mean	SD
RESP	Respiration	BrPM	83.828	27.742	79.7	17.996	87.439	7.642	85.689	13.639	100.244	5.07	96.506	13.222	107.078	18.245	112.744	11.546	79.167	20.469	63.572	11.74	79.733	8.197	72.167	11.453	87.456	5.881	106.756	7.711	97.794	15.756	113.8	20.136
HR	Heart rate	Bpm	388.333	46.595	387.5	55.709	412	37.884	406	25.706	395	14.792	423.167	47.406	417.167	26.888	411.667	22.42	365.833	83.48	371.833	41.296	393.333	27.602	410.833	21.683	380.833	37.701	372.5	23.201	413.5	30.612	363.833	32.493
dRR	RR-interval	msec	40.485	6.923	43.012	6.497	52.763	21.854	38.269	6.879	43.562	7.797	33.313	11.263	42.488	7.072	39.085	5.299	35.687	6.523	55.217	11.06	45.565	10.484	34.037	4.323	39.532	5.41	42.666	8.549	34.361	3.409	37.249	4.523
PR	P-R interval	msec	40.685	2.315	38.73	2.261	41.297	3.558	41.667	3.446	41.754	3.087	42.438	2.078	42.636	2.199	41.827	3.686	41.885	4.647	38.675	4.444	39.21	3.121	40.868	4.199	39.727	8.479	41.243	3.944	42.792	3.235	43.376	4.589
SP02	oxygen sat	%	98.612	0.861	99.085	0.784	98.285	1.238	98.32	1.119	96.746	1.349	97.109	1.028	97.281	1.023	97.021	1.099	98.568	1.108	98.765	0.99	98.891	0.655	97.493	1.3	96.832	1.277	96.568	1.509	96.602	1.09	96.953	1.256
RRint	R-R interval	msec	156.408	17.288	157.523	22.085	146.596	12.949	148.266	8.955	152.074	5.683	143.205	14.123	144.225	9.075	146.122	7.717	169.957	31.745	163.166	19.034	153.229	10.863	146.411	7.415	158.817	15.047	161.677	9.892	145.804	10.683	166.049	14.172
QRS	QRS duration	msec	8.567	0.887	8.819	0.693	8.904	0.76	8.728	0.701	9.173	0.405	8.979	0.677	9.03	1.38	8.884	0.709	9.102	1.038	8.628	0.932	7.926	0.468	7.755	0.426	8.181	0.377	8.023	0.465	8.026	0.308	8.35	0.37
QT	Q-T interval	msec	21.216	3.037	19.889	2.867	20.36	2.11	21.565	2.471	21.784	1.562	21.205	2.294	21.987	3.218	20.431	1.746	17.487	3.163	19.125	2.756	16.916	1.151	17.288	1.252	17.208	1.747	18.338	0.82	18.344	0.65	18.037	0.878
QTc	Q-Tc interval,correted	msec	53.717	6.931	50.394	7.795	53.28	5.767	56.101	6.912	55.884	4.031	56.212	6.583	57.956	8.597	53.484	4.606	43.108	9.797	47.47	6.743	43.278	3.135	45.181	2.691	43.196	3.595	45.655	2.154	48.126	2.392	44.298	0.818
QR	Q-R interval	msec	5.789	0.932	6.017	0.707	6.104	0.728	5.863	0.546	6.201	0.365	5.994	0.596	6.221	1.208	6.064	0.734	6.12	1.148	5.806	0.905	5.074	0.267	5.146	0.153	5.496	0.208	5.12	0.363	5.256	0.11	5.445	0.309
ST	ST segment	msec	1.746	0.689	2.287	1.029	2.053	0.502	1.717	0.501	1.523	0.259	1.667	0.711	1.52	0.329	1.7	0.59	1.82	0.676	2.363	0.986	2.303	1.315	1.687	0.41	1.657	0.218	1.818	0.891	1.486	0.686	2.175	0.588
Tdura	T duration	msec	10.903	2.693	8.783	3.498	9.403	2.256	11.121	2.681	11.088	1.616	10.559	2.384	11.438	2.289	9.847	2.121	6.565	3.117	8.134	3.115	6.688	2.051	7.846	1.29	7.37	1.954	8.497	0.586	8.832	0.964	7.512	1.163
Pdura	P duration	msec	7.722	1.387	8.523	1.08	8.193	1.727	7.343	1.681	7.658	1.914	7.238	1.193	7.903	1.082	7.521	1.513	6.986	1.222	6.74	0.949	7.56	1.091	7.582	0.76	7.265	0.796	7.212	1.059	7.944	1.191	8.697	1.579
TPdura	T-P duration	msec	-30.253	2.638	-26.362	5.151	-31.801	3.534	-33.232	3.777	-32.207	3.884	-34.416	3.16	-35.332	3.18	-32.711	3.195	-25.098	10.534	-24.368	7.089	-25.088	3.974	-28.633	4.206	-24.902	7.416	-26.953	5.735	-31.641	4.169	-27.934	5.481
Pamp	P amplitude	msec	0.195	0.07	0.213	0.067	0.203	0.072	0.16	0.06	0.159	0.048	0.186	0.056	0.204	0.049	0.192	0.055	0.228	0.077	0.228	0.034	0.229	0.076	0.236	0.076	0.208	0.062	0.196	0.042	0.217	0.07	0.192	0.062
Qamp	Q amplitude	msec	-0.202	0.039	-0.15	0.01	-0.185	0.041	-0.185	0.041	-0.146	0.034	-0.157	0.03	-0.14	0.045	-0.143	0.035	-0.139	0.04	-0.127	0.049	-0.175	0.057	-0.167	0.059	-0.177	0.071	-0.215	0.053	-0.167	0.048	-0.207	0.074
Ramp	R amplitude	msec	3.944	0.652	3.624	0.555	3.869	0.867	3.877	0.825	3.284	0.644	3.253	0.611	2.992	1.027	3.215	0.726	3.192	0.459	3.34	0.531	3.398	0.463	3.258	0.617	3.33	0.482	3.524	0.473	3.304	0.412	3.34	0.508
Samp	S amplitude	msec	-0.956	0.454	-0.965	0.267	-1.108	0.535	-1.032	0.419	-0.876	0.371	-0.83	0.348	-1.073	0.304	-0.949	0.295	-0.741	0.533	-0.878	0.389	-0.793	0.645	-0.833	0.658	-0.822	0.488	-0.763	0.728	-0.776	0.682	-0.83	0.541
Tamp	T amplitude	msec	0.389	0.198	0.369	0.252	0.348	0.214	0.463	0.204	0.405	0.148	0.395	0.174	0.422	0.187	0.371	0.187	0.285	0.25	0.341	0.257	0.213	0.109	0.304	0.176	0.276	0.194	0.307	0.134	0.363	0.089	0.278	0.071
Qramp	Q-R amplitude	msec	4.147	0.671	3.774	0.564	4.054	0.903	4.062	0.858	3.43	0.676	3.41	0.636	3.132	1.067	3.358	0.756	3.331	0.448	3.468	0.561	3.573	0.466	3.426	0.61	3.507	0.487	3.739	0.454	3.471	0.376	3.546	0.517
Tarea	T area		1.985	1.149	1.949	1.632	1.757	1.349	2.47	1.471	2.114	0.888	2.055	1.263	2.471	1.345	1.87	1.141	0.995	0.91	1.602	1.585	0.801	0.51	1.15	0.577	1.028	0.746	1.248	0.462	1.619	0.49	1.079	0.355
