# Supplementary material for: Establishment and characterization of an hACE2/hTMPRSS2 knock-in mouse model to study SARS-CoV-2
Source: Front Immunol. 2024 Jul 10;15:1428711. doi: 10.3389/fimmu.2024.1428711 (PMC11266032; doi:10.3389/fimmu.2024.1428711)
Supplement: Supplementary Table 4 — SHIRPA measurements for each mouse after re-inoculation. [file Table_4.xlsx]

## Sheet: Sheet1
Animal ID	HW-ID	DOB	Strain	Inoculation	Age (weeks)	Sex	Day	Date	Earnotched	Weight (g)	Number Of Animals In Cage	Temperature (F)	Activity Body Position	Tremor	Head Bobbing	Transfer Arousal	Locomotor Activity	Gait	Tail Elevation	Touch Escape	Startle Response	Limb Grasp	Trunk Curl	Contact Righting	Vocalization	Unexpected Behaviors	Aggression	Tail Presence	Tail Length	Tail Thickness	Tail Morphology	Coat Color Back	Coat Color Head	Coat Color Abdomen	Coat Color Pattern Back	Coat Color Pattern Head	Coat Color Pattern Abdomen	Coat Hair Distribution Back	Coat Hair Distribution Head	Coat Hair Distribution Abdomen	Coat Hair Texture Appearance Back	Coat Hair Texture Appearance Head	Coat Hair Texture Appearance Abdomen	Forelimbs Position	Forelimbs Shape	Forelimbs Size	Hindlimbs Position	Hindlimbs Shape	Hindlimbs Size
830391-466	Bm666	2022-07-06	hACE2.hTMPRSS2_KI	DPBS,Omicron	38	M	178	2023-03-29	Both	34.7	4	72.3	As expected	Absent	Absent	As expected	16	Fluid movement	As expected	Flees prior to touch	Present	Absent	Absent	Present	As expected	None	As expected	Present	As expected	As expected	As expected	As expected	As expected	As expected	As expected	As expected	As expected	As expected	As expected	As expected	As expected	As expected	As expected	As expected	As expected	As expected	As expected	As expected	As expected
830391-467	Bm667	2022-07-06	hACE2.hTMPRSS2_KI	DPBS,Omicron	38	M	178	2023-03-29	Both	36.9	4	72.3	As expected	Absent	Absent	As expected	19	Fluid movement	As expected	Flees prior to touch	Present	Absent	Absent	Present	As expected	None	As expected	Present	As expected	As expected	As expected	As expected	As expected	As expected	As expected	As expected	As expected	As expected	As expected	As expected	As expected	As expected	As expected	As expected	As expected	As expected	As expected	As expected	As expected
830391-483	Bkt.so689	2022-07-07	hACE2.hTMPRSS2_KI	Omicron	37.8571	M	178	2023-03-29	Both	39.9	3	72.3	As expected	Absent	Absent	As expected	0	Fluid movement	As expected	Flees prior to touch	Present	Absent	Absent	Present	As expected	None	As expected	Present	As expected	As expected	As expected	As expected	As expected	As expected	As expected	As expected	As expected	As expected	As expected	As expected	As expected	As expected	As expected	As expected	As expected	As expected	As expected	As expected	As expected
830391-484	Bkt.so690	2022-07-07	hACE2.hTMPRSS2_KI	Omicron	37.8571	M	178	2023-03-29	Both	39.2	3	72.3	As expected	Absent	Absent	As expected	2	Fluid movement	As expected	Flees prior to touch	Present	Absent	Absent	Present	As expected	None	As expected	Present	As expected	As expected	As expected	As expected	As expected	As expected	As expected	As expected	As expected	As expected	As expected	As expected	As expected	As expected	As expected	As expected	As expected	As expected	As expected	As expected	As expected
830391-485	Bkt.so691	2022-07-07	hACE2.hTMPRSS2_KI	Omicron	37.8571	M	178	2023-03-29	Both	41	3	72.3	As expected	Absent	Absent	As expected	0	Fluid movement	As expected	Flees prior to touch	Present	Absent	Absent	Present	As expected	None	As expected	Present	As expected	As expected	As expected	As expected	As expected	As expected	As expected	As expected	As expected	As expected	As expected	As expected	As expected	As expected	As expected	As expected	As expected	As expected	As expected	As expected	As expected
830391-488	Bkt.so694	2022-07-07	hACE2.hTMPRSS2_KI	Omicron	37.8571	M	178	2023-03-29	Both	33.8	3	72.3	As expected	Absent	Absent	As expected	0	Fluid movement	As expected	Flees prior to touch	Present	Absent	Absent	Present	As expected	None	As expected	Present	As expected	As expected	As expected	As expected	As expected	As expected	As expected	As expected	As expected	As expected	As expected	As expected	Not as expected	As expected	As expected	As expected	As expected	As expected	As expected	As expected	As expected
830391-455	Bm673	2022-07-06	hACE2.hTMPRSS2_KI	DPBS,Omicron	38	F	178	2023-03-29	Both	31.7	4	72.3	As expected	Absent	Absent	As expected	2	Fluid movement	As expected	Flees prior to touch	Present	Present	Absent	Present	As expected	None	As expected	Present	As expected	As expected	As expected	As expected	As expected	As expected	As expected	As expected	As expected	As expected	As expected	As expected	As expected	As expected	As expected	As expected	As expected	As expected	As expected	As expected	As expected
830391-456	Bm674	2022-07-06	hACE2.hTMPRSS2_KI	DPBS,Omicron	38	F	178	2023-03-29	Both	31.2	4	72.3	As expected	Absent	Absent	As expected	19	Fluid movement	As expected	Flees prior to touch	Present	Absent	Absent	Present	As expected	None	As expected	Present	As expected	As expected	As expected	As expected	As expected	As expected	As expected	As expected	As expected	As expected	As expected	As expected	As expected	As expected	As expected	As expected	As expected	As expected	As expected	As expected	As expected
830391-499	Bkt.so712	2022-07-08	hACE2.hTMPRSS2_KI	Omicron	37.7143	F	178	2023-03-29	Both	36.3	4	72.3	As expected	Absent	Absent	As expected	0	Fluid movement	As expected	Flees prior to touch	Present	Absent	Absent	Present	As expected	None	As expected	Present	As expected	As expected	As expected	As expected	As expected	As expected	As expected	As expected	As expected	As expected	As expected	As expected	As expected	As expected	As expected	As expected	As expected	As expected	As expected	As expected	As expected
830391-510	Bkt.so713	2022-07-10	hACE2.hTMPRSS2_KI	Omicron	37.4286	F	178	2023-03-29	Left	33.4	4	72.3	As expected	Absent	Absent	As expected	4	Fluid movement	As expected	Flees prior to touch	Present	Absent	Absent	Present	As expected	None	As expected	Present	As expected	As expected	As expected	As expected	As expected	As expected	As expected	As expected	As expected	Patches of baldness	Patches of baldness	As expected	As expected	As expected	As expected	As expected	As expected	As expected	As expected	As expected	As expected
830391-511	Bkt.so714	2022-07-10	hACE2.hTMPRSS2_KI	Omicron	37.4286	F	178	2023-03-29	Both	40.5	4	72.3	As expected	Absent	Absent	As expected	1	Fluid movement	As expected	Flees prior to touch	Present	Present	Absent	Present	As expected	None	As expected	Present	As expected	As expected	As expected	As expected	As expected	As expected	As expected	As expected	As expected	Patches of baldness	Patches of baldness	Patches of baldness	As expected	As expected	As expected	As expected	As expected	As expected	As expected	As expected	As expected
830391-512	Bkt.so715	2022-07-10	hACE2.hTMPRSS2_KI	Omicron	37.4286	F	178	2023-03-29	Both	36.7	4	72.3	As expected	Absent	Absent	As expected	3	Fluid movement	As expected	Flees prior to touch	Present	Absent	Absent	Present	As expected	None	As expected	Present	As expected	As expected	As expected	As expected	As expected	As expected	As expected	As expected	As expected	As expected	As expected	As expected	As expected	As expected	As expected	As expected	As expected	As expected	As expected	As expected	As expected
Animal ID	HW-ID	DOB	Strain	Inoculation	Age (weeks)	Sex	Day	Date	Earnotched	Weight (g)	Number Of Animals In Cage	Temperature (F)	Activity Body Position	Tremor	Head Bobbing	Transfer Arousal	Locomotor Activity	Gait	Tail Elevation	Touch Escape	Startle Response	Limb Grasp	Trunk Curl	Contact Righting	Vocalization	Unexpected Behaviors	Aggression	Tail Presence	Tail Length	Tail Thickness	Tail Morphology	Coat Color Back	Coat Color Head	Coat Color Abdomen	Coat Color Pattern Back	Coat Color Pattern Head	Coat Color Pattern Abdomen	Coat Hair Distribution Back	Coat Hair Distribution Head	Coat Hair Distribution Abdomen	Coat Hair Texture Appearance Back	Coat Hair Texture Appearance Head	Coat Hair Texture Appearance Abdomen	Forelimbs Position	Forelimbs Shape	Forelimbs Size	Hindlimbs Position	Hindlimbs Shape	Hindlimbs Size
830391-466	Bm666	2022-07-06	hACE2.hTMPRSS2_KI	DPBS,Omicron	39.1429	M	186	2023-04-06	Both	28.2	4	72	As expected	Absent	Absent	As expected	7	Fluid movement	As expected	Flees prior to touch	Present	Absent	Absent	Present	As expected	None	As expected	Present	As expected	As expected	As expected	As expected	As expected	As expected	As expected	As expected	As expected	As expected	As expected	As expected	As expected	As expected	As expected	As expected	As expected	As expected	As expected	As expected	As expected
830391-467	Bm667	2022-07-06	hACE2.hTMPRSS2_KI	DPBS,Omicron	39.1429	M	186	2023-04-06	Both	33	4	72	As expected	Absent	Absent	As expected	16	Fluid movement	As expected	Flees prior to touch	Present	Absent	Absent	Present	As expected	None	As expected	Present	As expected	As expected	As expected	As expected	As expected	As expected	As expected	As expected	As expected	As expected	As expected	As expected	As expected	As expected	As expected	As expected	As expected	As expected	As expected	As expected	As expected
830391-483	Bkt.so689	2022-07-07	hACE2.hTMPRSS2_KI	Omicron	39	M	186	2023-04-06	Both	33.2	3	72	As expected	Absent	Absent	As expected	2	Fluid movement	As expected	Flees prior to touch	Present	Absent	Absent	Present	As expected	None	As expected	Present	As expected	As expected	As expected	As expected	As expected	As expected	As expected	As expected	As expected	As expected	As expected	As expected	As expected	As expected	As expected	As expected	As expected	As expected	As expected	As expected	As expected
830391-484	Bkt.so690	2022-07-07	hACE2.hTMPRSS2_KI	Omicron	39	M	186	2023-04-06	Both	32.4	3	72	As expected	Absent	Absent	As expected	2	Fluid movement	As expected	Flees prior to touch	Present	Present	Absent	Present	As expected	None	As expected	Present	As expected	As expected	As expected	As expected	As expected	As expected	As expected	As expected	As expected	As expected	As expected	As expected	As expected	As expected	As expected	As expected	As expected	As expected	As expected	As expected	As expected
830391-485	Bkt.so691	2022-07-07	hACE2.hTMPRSS2_KI	Omicron	39	M	186	2023-04-06	Both	32.2	3	72	As expected	Absent	Absent	As expected	0	Fluid movement	As expected	Flees prior to touch	Present	Absent	Absent	Present	As expected	None	As expected	Present	As expected	As expected	As expected	As expected	As expected	As expected	As expected	As expected	As expected	As expected	As expected	As expected	As expected	As expected	As expected	As expected	As expected	As expected	As expected	As expected	As expected
830391-488	Bkt.so694	2022-07-07	hACE2.hTMPRSS2_KI	Omicron	39	M	186	2023-04-06	Both	31.3	3	72	As expected	Absent	Absent	As expected	0	Fluid movement	As expected	Flees prior to touch	Present	Absent	Absent	Present	As expected	None	As expected	Present	As expected	As expected	As expected	As expected	As expected	As expected	As expected	As expected	As expected	As expected	As expected	As expected	As expected	As expected	As expected	As expected	As expected	As expected	As expected	As expected	As expected
830391-455	Bm673	2022-07-06	hACE2.hTMPRSS2_KI	DPBS,Omicron	39.1429	F	186	2023-04-06	Both	25	3	72	As expected	Absent	Absent	As expected	4	Fluid movement	As expected	Flees prior to touch	Present	Present	Absent	Present	As expected	None	As expected	Present	As expected	As expected	As expected	As expected	As expected	As expected	As expected	As expected	As expected	As expected	As expected	As expected	As expected	As expected	As expected	As expected	As expected	As expected	As expected	As expected	As expected
830391-456	Bm674	2022-07-06	hACE2.hTMPRSS2_KI	DPBS,Omicron	39.1429	F	186	2023-04-06	Both	29.8	3	72	As expected	Absent	Absent	As expected	13	Fluid movement	As expected	Flees prior to touch	Present	Absent	Absent	Present	As expected	None	As expected	Present	As expected	As expected	As expected	As expected	As expected	As expected	As expected	As expected	As expected	As expected	As expected	As expected	As expected	As expected	As expected	As expected	As expected	As expected	As expected	As expected	As expected
830391-499	Bkt.so712	2022-07-08	hACE2.hTMPRSS2_KI	Omicron	38.8571	F	186	2023-04-06	Both	32.1	4	72	As expected	Absent	Absent	As expected	2	Fluid movement	As expected	Flees prior to touch	Present	Absent	Absent	Present	As expected	None	As expected	Present	As expected	As expected	As expected	As expected	As expected	As expected	As expected	As expected	As expected	As expected	As expected	As expected	As expected	As expected	As expected	As expected	As expected	As expected	As expected	As expected	As expected
830391-510	Bkt.so713	2022-07-10	hACE2.hTMPRSS2_KI	Omicron	38.5714	F	186	2023-04-06	Left	28.5	4	72	As expected	Absent	Absent	As expected	3	Fluid movement	As expected	Flees prior to touch	Present	Present	Absent	Present	As expected	None	As expected	Present	As expected	As expected	As expected	As expected	As expected	As expected	As expected	As expected	As expected	Patches of baldness	Patches of baldness	As expected	As expected	As expected	As expected	As expected	As expected	As expected	As expected	As expected	As expected
830391-511	Bkt.so714	2022-07-10	hACE2.hTMPRSS2_KI	Omicron	38.5714	F	186	2023-04-06	Both	35.3	4	72	As expected	Absent	Absent	As expected	2	Fluid movement	As expected	Flees prior to touch	Present	Absent	Absent	Present	As expected	None	As expected	Present	As expected	As expected	As expected	As expected	As expected	As expected	As expected	As expected	As expected	Patches of baldness	Patches of baldness	Patches of baldness	As expected	As expected	As expected	As expected	As expected	As expected	As expected	As expected	As expected
830391-512	Bkt.so715	2022-07-10	hACE2.hTMPRSS2_KI	Omicron	38.5714	F	186	2023-04-06	Both	33.4	4	72	As expected	Absent	Absent	As expected	8	Fluid movement	As expected	Flees prior to touch	Present	Absent	Absent	Present	As expected	None	As expected	Present	As expected	As expected	As expected	As expected	As expected	As expected	As expected	As expected	As expected	As expected	As expected	As expected	As expected	As expected	As expected	As expected	As expected	As expected	As expected	As expected	As expected
Animal ID	HW-ID	DOB	Strain	Inoculation	Age (weeks)	Sex	Day	Date	Earnotched	Weight (g)	Number Of Animals In Cage	Temperature (F)	Activity Body Position	Tremor	Head Bobbing	Transfer Arousal	Locomotor Activity	Gait	Tail Elevation	Touch Escape	Startle Response	Limb Grasp	Trunk Curl	Contact Righting	Vocalization	Unexpected Behaviors	Aggression	Tail Presence	Tail Length	Tail Thickness	Tail Morphology	Coat Color Back	Coat Color Head	Coat Color Abdomen	Coat Color Pattern Back	Coat Color Pattern Head	Coat Color Pattern Abdomen	Coat Hair Distribution Back	Coat Hair Distribution Head	Coat Hair Distribution Abdomen	Coat Hair Texture Appearance Back	Coat Hair Texture Appearance Head	Coat Hair Texture Appearance Abdomen	Forelimbs Position	Forelimbs Shape	Forelimbs Size	Hindlimbs Position	Hindlimbs Shape	Hindlimbs Size
830391-467	Bm667	2022-07-06	hACE2.hTMPRSS2_KI	DPBS,Omicron	40.8571	M	198	2023-04-18	Both	32.9	1	72	As expected	Absent	Absent	As expected	2	Fluid movement	As expected	Flees prior to touch	Present	Absent	Absent	Present	As expected	None	As expected	Present	As expected	As expected	As expected	As expected	As expected	As expected	As expected	As expected	As expected	As expected	As expected	As expected	As expected	As expected	As expected	As expected	As expected	As expected	As expected	As expected	As expected
830391-483	Bkt.so689	2022-07-07	hACE2.hTMPRSS2_KI	Omicron	40.7143	M	198	2023-04-18	Both	36.7	3	72	As expected	Absent	Absent	As expected	0	Fluid movement	As expected	Flees prior to touch	Present	Absent	Absent	Present	As expected	None	As expected	Present	As expected	As expected	As expected	As expected	As expected	As expected	As expected	As expected	As expected	As expected	As expected	As expected	As expected	As expected	As expected	As expected	As expected	As expected	As expected	As expected	As expected
830391-484	Bkt.so690	2022-07-07	hACE2.hTMPRSS2_KI	Omicron	40.7143	M	198	2023-04-18	Both	35	3	72	As expected	Absent	Absent	As expected	2	Fluid movement	As expected	Flees prior to touch	Present	Absent	Absent	Present	As expected	None	As expected	Present	As expected	As expected	As expected	As expected	As expected	As expected	As expected	As expected	As expected	As expected	As expected	As expected	As expected	As expected	As expected	As expected	As expected	As expected	As expected	As expected	As expected
830391-485	Bkt.so691	2022-07-07	hACE2.hTMPRSS2_KI	Omicron	40.7143	M	198	2023-04-18	Both	35.4	3	72	As expected	Absent	Absent	As expected	0	Fluid movement	As expected	Flees prior to touch	Present	Absent	Absent	Present	As expected	None	As expected	Present	As expected	As expected	As expected	As expected	As expected	As expected	As expected	As expected	As expected	As expected	As expected	As expected	As expected	As expected	As expected	As expected	As expected	As expected	As expected	As expected	As expected
830391-456	Bm674	2022-07-06	hACE2.hTMPRSS2_KI	DPBS,Omicron	40.8571	F	198	2023-04-18	Both	28.7	1	72	As expected	Absent	Absent	As expected	11	Fluid movement	As expected	Flees prior to touch	Present	Absent	Absent	Present	As expected	None	As expected	Present	As expected	As expected	As expected	As expected	As expected	As expected	As expected	As expected	As expected	As expected	As expected	As expected	As expected	As expected	As expected	As expected	As expected	As expected	As expected	As expected	As expected
830391-499	Bkt.so712	2022-07-08	hACE2.hTMPRSS2_KI	Omicron	40.5714	F	198	2023-04-18	Both	32.8	1	72	As expected	Absent	Absent	As expected	1	Fluid movement	As expected	Flees prior to touch	Present	Absent	Absent	Present	As expected	None	As expected	Present	As expected	As expected	As expected	As expected	As expected	As expected	As expected	As expected	As expected	As expected	As expected	As expected	As expected	As expected	As expected	As expected	As expected	As expected	As expected	As expected	As expected
830391-510	Bkt.so713	2022-07-10	hACE2.hTMPRSS2_KI	Omicron	40.2857	F	198	2023-04-18	Left	28.4	3	72	As expected	Absent	Absent	As expected	4	Fluid movement	As expected	Flees prior to touch	Present	Absent	Absent	Present	As expected	None	As expected	Present	As expected	As expected	As expected	As expected	As expected	As expected	As expected	As expected	As expected	Patches of baldness	Patches of baldness	As expected	As expected	As expected	As expected	As expected	As expected	As expected	As expected	As expected	As expected
830391-511	Bkt.so714	2022-07-10	hACE2.hTMPRSS2_KI	Omicron	40.2857	F	198	2023-04-18	Both	33.7	3	72	As expected	Absent	Absent	As expected	5	Fluid movement	As expected	Flees prior to touch	Present	Absent	Absent	Present	As expected	None	As expected	Present	As expected	As expected	As expected	As expected	As expected	As expected	As expected	As expected	As expected	Patches of baldness	Patches of baldness	Patches of baldness	As expected	As expected	As expected	As expected	As expected	As expected	As expected	As expected	As expected
830391-512	Bkt.so715	2022-07-10	hACE2.hTMPRSS2_KI	Omicron	40.2857	F	198	2023-04-18	Both	33.1	3	72	As expected	Absent	Absent	As expected	2	Fluid movement	As expected	Flees prior to touch	Present	Absent	Absent	Present	As expected	None	As expected	Present	As expected	As expected	As expected	As expected	As expected	As expected	As expected	As expected	As expected	As expected	As expected	As expected	As expected	As expected	As expected	As expected	As expected	As expected	As expected	As expected	As expected
[truncated: 60 more columns]
