# Supplementary material for: Establishment and characterization of an hACE2/hTMPRSS2 knock-in mouse model to study SARS-CoV-2
Source: Front Immunol. 2024 Jul 10;15:1428711. doi: 10.3389/fimmu.2024.1428711 (PMC11266032; doi:10.3389/fimmu.2024.1428711)
Supplement: Supplementary Table 5 — ECG measurements for each mouse after re-inoculation. [file Table_5.xlsx]

## Sheet: Sheet1
Animal ID	HW-ID	DOB	Strain	Inoculation	Age (weeks)	Sex	Day	Date	Respiration Rate (BrPM)	SpO2 (%)	HR (BPM)	R-R Interval	Delta RR	PR	QRS	QT	QTc	QR	ST	T Duration	P Duration	TP Duration	P Amp.	Q Amp.	R Amp.	S Amp.	T Amp.	ST Ht.	QR Amp.	T Area	QAT	QATN	Max dRdt	Pb-R	P-R	Pe-R	Qb-R	Q-R	S-R	Se-R	Tb-R	T-R	Te-R	IsoAmp
830391-466	Bm666	2022-07-06	hACE2.hTMPRSS2_KI	DPBS,Omicron	38.1429	M	179	2023-03-30	103.6	96.0947	370	161.979	50.068	46.592	7.621	19	47.211	4.821	1.837	9.542	9.179	-32.513	0.199	-0.33	4.061	-1.654	0.271	0.261	4.391	1.346	12.825	7.621	1329.24	-51.412	-43.758	-42.233	-4.821	-4.821	2.8	2.8	4.637	8.004	14.179	0.013
830391-467	Bm667	2022-07-06	hACE2.hTMPRSS2_KI	DPBS,Omicron	38.1429	M	179	2023-03-30	82.8	94.9752	402	149.359	35.326	43.986	8.214	18.421	47.679	5.017	3.845	6.362	7.786	-32.138	0.216	-0.228	4.137	-0.654	0.18	0.138	4.365	0.619	14.1	8.214	1245.43	-49.002	-44.288	-41.217	-5.017	-5.017	3.198	3.198	7.043	9.083	13.405	0.012
830391-483	Bkt.so689	2022-07-07	hACE2.hTMPRSS2_KI	Omicron	38	M	179	2023-03-30	91.9	97.8335	350	171.394	50.43	34.344	8.181	17.281	41.745	5.569	1.431	7.669	7.031	-16.699	0.15	-0.213	3.211	-0.563	0.245	0.222	3.424	0.959	12.625	8.181	1018.05	-39.913	-36.906	-32.881	-5.569	-5.569	2.612	2.612	4.044	7.056	11.713	0.013
830391-484	Bkt.so690	2022-07-07	hACE2.hTMPRSS2_KI	Omicron	38	M	179	2023-03-30	99.5667	96.3881	374	160.277	35.096	38.927	7.488	19.439	48.558	5.144	1.725	10.226	7.071	-26.035	0.279	-0.204	3.383	-1.516	0.334	0.305	3.587	1.939	10.598	7.488	1025.41	-44.071	-40.533	-37	-5.144	-5.144	2.344	2.344	4.069	5.454	14.295	0.01
830391-485	Bkt.so691	2022-07-07	hACE2.hTMPRSS2_KI	Omicron	38	M	179	2023-03-30	86.2333	98.7504	401	149.49	37.423	47.073	8.577	19.146	49.522	5.363	0.339	10.23	6.407	-36.001	0.14	-0.218	2.556	-0.06	0.404	0.37	2.774	2.157	13.271	8.668	921.785	-52.437	-49.544	-46.03	-5.363	-5.363	3.214	3.214	3.553	7.908	13.783	0.012
830391-488	Bkt.so694	2022-07-07	hACE2.hTMPRSS2_KI	Omicron	38	M	179	2023-03-30	109.933	96.985	394	152.484	38.485	46.71	8.78	22.31	57.136	5.47	1.18	12.35	9.11	-36.572	0.163	-0.223	3.804	-0.21	0.367	0.324	4.027	2.204	14.89	8.78	1484	-52.18	-48.66	-43.07	-5.47	-5.47	3.31	3.31	4.49	9.42	16.84	0.012
830391-455	Bm673	2022-07-06	hACE2.hTMPRSS2_KI	DPBS,Omicron	38.1429	F	179	2023-03-30	113.7	96.4326	385	155.816	50.964	41.921	8.285	20.901	52.956	5.504	1.028	11.589	7.665	-31.173	0.17	-0.188	4.005	-1.049	0.557	0.49	4.193	3.257	11.603	8.285	1448.78	-47.425	-43.09	-39.761	-5.504	-5.504	2.78	2.78	3.808	6.099	15.397	0.013
830391-456	Bm674	2022-07-06	hACE2.hTMPRSS2_KI	DPBS,Omicron	38.1429	F	179	2023-03-30	121.633	97.2484	462	130.005	33.078	39.714	7.768	19.83	55.002	5.157	1.402	10.661	7.066	-33.28	0.181	-0.199	3.51	-1.065	0.441	0.399	3.709	2.353	11.57	7.768	1471.24	-44.87	-40.934	-37.805	-5.157	-5.157	2.611	2.611	4.013	6.413	14.674	-0.002
830391-499	Bkt.so712	2022-07-08	hACE2.hTMPRSS2_KI	Omicron	37.8571	F	179	2023-03-30	132.933	96.4178	360	166.693	50.502	46.243	8.699	19.72	48.308	5.701	1.2	9.822	8.687	-32.244	0.186	-0.158	3.06	-1.087	0.26	0.162	3.218	1.255	11.229	8.699	1068.46	-51.945	-48.007	-43.258	-5.701	-5.701	2.998	2.998	4.198	5.528	14.019	0.013
830391-510	Bkt.so713	2022-07-10	hACE2.hTMPRSS2_KI	Omicron	37.5714	F	179	2023-03-30	124.5	99.0649	363	165.121	37.19	43.676	11.503	24.575	60.487	8.103	1.244	11.829	5.691	-34.919	0.165	-0.089	1.656	-0.507	0.298	0.242	1.746	1.788	14.716	11.503	779.973	-51.778	-48.405	-46.087	-8.103	-8.103	3.4	3.4	4.644	6.613	16.472	0.008
830391-511	Bkt.so714	2022-07-10	hACE2.hTMPRSS2_KI	Omicron	37.5714	F	179	2023-03-30	117.167	94.979	420	143.05	62.674	40.746	8.408	21.329	56.397	6.208	1.563	11.358	7.108	-32.747	0.222	-0.122	2.257	-1.159	0.497	0.443	2.379	2.944	11.808	8.408	936.092	-46.954	-43.788	-39.846	-6.208	-6.208	2.2	2.2	3.763	5.6	15.121	0.008
830391-512	Bkt.so715	2022-07-10	hACE2.hTMPRSS2_KI	Omicron	37.5714	F	179	2023-03-30	126.833	98.8072	437	137.266	30.305	41.411	8.161	19.157	51.708	5.682	1.926	9.07	8.779	-32.901	0.295	-0.167	3.51	-1.042	0.251	0.244	3.677	1.222	12.989	8.161	1413.22	-47.093	-43.526	-38.314	-5.682	-5.682	2.479	2.479	4.405	7.307	13.475	0.004
Animal ID	HW-ID	DOB	Strain	Inoculation	Age (weeks)	Sex	Day	Date	Respiration Rate (BrPM)	SpO2 (%)	HR (BPM)	R-R Interval	Delta RR	PR	QRS	QT	QTc	QR	ST	T Duration	P Duration	TP Duration	P Amp.	Q Amp.	R Amp.	S Amp.	T Amp.	ST Ht.	QR Amp.	T Area	QAT	QATN	Max dRdt	Pb-R	P-R	Pe-R	Qb-R	Q-R	S-R	Se-R	Tb-R	T-R	Te-R	IsoAmp
830391-466	Bm666	2022-07-06	hACE2.hTMPRSS2_KI	DPBS,Omicron	39	M	185	2023-04-05	80.9666	93.7612	337	178.056	44.345	41.103	8.049	22.249	52.732	5.151	1.292	12.908	9.292	-26.969	0.181	-0.258	2.98	-1.207	0.474	0.456	3.239	3.094	13.449	8.049	1132.96	-46.254	-40.914	-36.962	-5.151	-5.151	2.897	2.897	4.189	8.297	17.097	0.029
830391-467	Bm667	2022-07-06	hACE2.hTMPRSS2_KI	DPBS,Omicron	39	M	185	2023-04-05	67.2333	95.8595	371	161.639	33.667	45.314	8.621	20.961	52.16	5.35	2.946	9.394	9.154	-33.719	0.179	-0.149	2.794	-0.371	0.327	0.284	2.943	1.513	14.337	8.621	1168.41	-50.664	-45.31	-41.51	-5.35	-5.35	3.271	3.271	6.217	8.987	15.611	0.019
830391-483	Bkt.so689	2022-07-07	hACE2.hTMPRSS2_KI	Omicron	38.8571	M	185	2023-04-05	64.0667	93.0943	412	146.009	42.581	43.647	9.397	24.641	64.532	6.556	1.1	14.144	9.553	-38.48	0.148	-0.169	3.114	-0.46	0.794	0.614	3.284	5.565	16.159	9.397	1067.64	-50.203	-44.953	-40.65	-6.556	-6.556	2.841	2.841	3.941	9.603	18.084	-0.032
830391-484	Bkt.so690	2022-07-07	hACE2.hTMPRSS2_KI	Omicron	38.8571	M	185	2023-04-05	91.8667	94.5248	394	152.547	33.313	40.904	8.936	24.638	63.122	6.349	1.502	14.2	9.467	-34.791	0.304	-0.141	3.101	-1.309	0.743	0.668	3.242	5.178	12.006	8.936	986.682	-47.253	-41.107	-37.785	-6.349	-6.349	2.587	2.587	4.089	5.657	18.289	0.019
830391-485	Bkt.so691	2022-07-07	hACE2.hTMPRSS2_KI	Omicron	38.8571	M	185	2023-04-05	62.3666	99.2309	374	161.02	57.875	40.693	11.193	24.886	62.109	8.057	1.589	12.104	4.346	-32.781	0.097	-0.094	2.134	-0.347	0.273	0.253	2.228	1.821	16.171	11.193	663.786	-48.75	-46.214	-44.404	-8.057	-8.057	3.136	3.136	4.725	8.114	16.829	-0.019
830391-488	Bkt.so694	2022-07-07	hACE2.hTMPRSS2_KI	Omicron	38.8571	M	185	2023-04-05	32.0667	98.0673	444	135.271	37.626	45.609	10.745	23.266	63.265	6.215	3.006	9.515	9.881	-41.422	0.2	-0.12	2.677	-0.474	0.336	0.241	2.797	1.648	16.521	10.745	1410.79	-51.825	-45.362	-41.943	-6.215	-6.215	4.53	4.53	7.536	10.306	17.051	-0.003
830391-455	Bm673	2022-07-06	hACE2.hTMPRSS2_KI	DPBS,Omicron	39	F	185	2023-04-05	37.4667	92.4283	341	176.25	67.084	44.659	9.717	28.259	67.287	6.868	2.073	16.468	5.112	-36.739	0.156	-0.193	3.093	-1.076	0.616	0.365	3.286	5.13	18.673	9.717	1355.57	-51.527	-49.263	-46.415	-6.868	-6.868	2.849	2.849	4.922	11.805	21.39	0.048
830391-456	Bm674	2022-07-06	hACE2.hTMPRSS2_KI	DPBS,Omicron	39	F	185	2023-04-05	91.9333	97.5184	425	141.209	40.772	38.907	7.922	21.713	57.784	5.476	1.153	12.638	6.664	-32.006	0.206	-0.188	2.824	-0.863	0.597	0.56	3.012	3.67	12.271	7.922	1174.39	-44.382	-41.282	-37.718	-5.476	-5.476	2.447	2.447	3.6	6.796	16.238	0.006
830391-499	Bkt.so712	2022-07-08	hACE2.hTMPRSS2_KI	Omicron	38.7143	F	185	2023-04-05	89.3667	96.2407	368	162.976	33.408	45.455	10.242	25.813	63.948	7.486	0.878	14.694	8.244	-38.175	0.204	-0.141	1.996	-0.651	0.549	0.526	2.138	4.304	13.891	10.242	695.415	-52.94	-49.387	-44.696	-7.486	-7.486	2.756	2.756	3.634	6.405	18.327	0.02
830391-510	Bkt.so713	2022-07-10	hACE2.hTMPRSS2_KI	Omicron	38.4286	F	185	2023-04-05	110.267	96.8314	358	167.799	39.703	36.692	10.566	24.472	59.755	7.295	1.395	12.512	5.164	-27.355	0.086	-0.149	3.514	-0.116	0.53	0.524	3.663	3.121	15.677	10.566	1082.22	-43.987	-39.919	-38.823	-7.295	-7.295	3.27	3.27	4.665	8.382	17.177	0.027
830391-511	Bkt.so714	2022-07-10	hACE2.hTMPRSS2_KI	Omicron	38.4286	F	185	2023-04-05	137.933	96.4133	385	155.954	33.277	37.542	10.888	29.112	73.732	8.312	0.887	17.338	4.079	-34.732	0.088	-0.152	2.223	-0.435	0.805	0.645	2.376	5.114	13.367	10.888	576.218	-45.854	-43.912	-41.775	-8.312	-8.312	2.575	2.575	3.463	5.054	20.8	0.021
830391-512	Bkt.so715	2022-07-10	hACE2.hTMPRSS2_KI	Omicron	38.4286	F	185	2023-04-05	119.033	96.6697	461	130.354	29.443	40.219	7.808	20.452	56.669	5.578	2.209	10.435	8.859	-34.374	0.278	-0.125	3.098	-1.178	0.404	0.379	3.224	2.127	13.453	7.808	1178.96	-45.797	-42.365	-36.938	-5.578	-5.578	2.23	2.23	4.439	7.875	14.874	-0.007
Animal ID	HW-ID	DOB	Strain	Inoculation	Age (weeks)	Sex	Day	Date	Respiration Rate (BrPM)	SpO2 (%)	HR (BPM)	R-R Interval	Delta RR	PR	QRS	QT	QTc	QR	ST	T Duration	P Duration	TP Duration	P Amp.	Q Amp.	R Amp.	S Amp.	T Amp.	ST Ht.	QR Amp.	T Area	QAT	QATN	Max dRdt	Pb-R	P-R	Pe-R	Qb-R	Q-R	S-R	Se-R	Tb-R	T-R	Te-R	IsoAmp
830391-467	Bm667	2022-07-06	hACE2.hTMPRSS2_KI	DPBS,Omicron	40.7143	M	197	2023-04-17	55.3667	99.352	441	135.962	33.801	41.61	7.7	20.153	54.659	4.747	4.516	7.937	8.361	-34.287	0.238	-0.218	3.755	-0.717	0.23	0.066	3.972	1.002	14.761	7.7	1558.72	-46.356	-40.79	-37.995	-4.747	-4.747	2.953	2.953	7.469	10.015	15.406	0.005
830391-483	Bkt.so689	2022-07-07	hACE2.hTMPRSS2_KI	Omicron	40.5714	M	197	2023-04-17	77.8333	96.8972	402	149.345	33.745	37.914	8.03	20.271	52.465	5.588	2.471	9.77	7.655	-28.106	0.225	-0.19	2.55	-0.468	0.391	0.359	2.74	1.945	13.711	8.03	800.55	-43.502	-39.111	-35.847	-5.588	-5.588	2.441	2.441	4.913	8.123	14.683	0.014
830391-484	Bkt.so690	2022-07-07	hACE2.hTMPRSS2_KI	Omicron	40.5714	M	197	2023-04-17	97.8333	99.7456	418	143.727	35.009	33.884	7.592	20.975	55.334	5.354	1.846	11.537	6.442	-25.766	0.224	-0.157	2.499	-1.616	0.401	0.335	2.656	2.426	10.646	7.592	767.564	-39.238	-35.583	-32.796	-5.354	-5.354	2.238	2.238	4.084	5.293	15.621	0.006
830391-485	Bkt.so691	2022-07-07	hACE2.hTMPRSS2_KI	Omicron	40.5714	M	197	2023-04-17	100.267	99.9165	402	149.363	31.514	47.445	8.267	19.074	49.356	5.467	1.103	9.704	8.081	-36.394	0.151	-0.192	2.313	-0.201	0.347	0.342	2.505	1.741	13.304	8.267	793.585	-52.912	-49.593	-44.832	-5.467	-5.467	2.8	2.8	3.903	7.837	13.607	0.032
830391-456	Bm674	2022-07-06	hACE2.hTMPRSS2_KI	DPBS,Omicron	40.7143	F	197	2023-04-17	101.167	98.3394	465	129.023	39.398	39.182	8.01	21.16	58.913	5.204	1.442	11.709	6.909	-34.193	0.203	-0.156	2.883	-1.324	0.661	0.608	3.038	3.676	11.895	8.01	1213.31	-44.386	-41.115	-37.477	-5.204	-5.204	2.806	2.806	4.248	6.691	15.956	-0.016
830391-499	Bkt.so712	2022-07-08	hACE2.hTMPRSS2_KI	Omicron	40.4286	F	197	2023-04-17	90.1334	99.6374	433	138.486	37.401	43.278	8.645	20.134	54.106	6.56	1.614	9.876	9.45	-35.411	0.261	-0.105	2.315	-1.405	0.371	0.333	2.42	2.083	12.386	8.645	848.884	-49.838	-45.421	-40.388	-6.56	-6.56	2.084	2.084	3.698	5.826	13.574	0.004
830391-510	Bkt.so713	2022-07-10	hACE2.hTMPRSS2_KI	Omicron	40.1429	F	197	2023-04-17	77.4333	96.4061	413	145.183	34.93	38.93	9.741	21.192	55.62	6.314	2.811	8.64	5.3	-30.827	0.201	-0.148	3.978	-0.498	0.378	0.359	4.127	1.642	14.99	9.741	1092.65	-45.244	-43.056	-39.944	-6.314	-6.314	3.427	3.427	6.238	8.676	14.878	0.007
830391-511	Bkt.so714	2022-07-10	hACE2.hTMPRSS2_KI	Omicron	40.1429	F	197	2023-04-17	101.2	99.3318	419	143.166	42.107	38.844	11.311	25.543	67.513	8.095	1.463	12.768	8.352	-35.173	0.167	-0.132	1.565	-0.683	0.72	0.658	1.697	4.133	15.337	11.311	551.436	-46.94	-43.416	-38.587	-8.095	-8.095	3.216	3.216	4.679	7.241	17.448	0.006
830391-512	Bkt.so715	2022-07-10	hACE2.hTMPRSS2_KI	Omicron	40.1429	F	197	2023-04-17	100.733	97.4921	507	118.362	35.153	42.77	8.548	19.732	57.354	6.162	2.168	9.015	9.447	-38.511	0.348	-0.101	2.462	-1.247	0.376	0.37	2.563	1.754	13.548	8.548	769.497	-48.932	-44.978	-39.485	-6.162	-6.162	2.387	2.387	4.555	7.387	13.57	-0.007
